# Supplementary material for: [(2S)-2-(3,5-Dichloro-2-oxidobenzyl­ideneamino)-3-(4-hydroxy­phen­yl)propionato-κ3 O,N,O′](dimethyl­formamide-κO)copper(II)
Source: Acta Crystallogr Sect E Struct Rep Online. 2008 Mar 29;64(Pt 4):m599–600. doi: 10.1107/S1600536808007939 (PMC2960937; doi:10.1107/S1600536808007939)
Supplement: Supplementary file 1 [file e-64-0m599-sup1.cif]

##############################################################################
###                                                                        ###
###        Electronic paper (Acta Crystallographica Section E)             ###
###                                                                        ###
##############################################################################
#                                                                            #
# This CIF contains the data in a paper accepted for publication in Acta     #
# Crystallographica Section E. It conforms to the requirements of Notes      #
# for Authors for Section E, and has been peer reviewed under the auspices   #
# of the IUCr Commission on Journals.                                        #
#                                                                            #
# Full details of the Crystallographic Information File format               #
# are given in the paper "The Crystallographic Information File (CIF):       #
# a New Standard Archive File for Crystallography" by S. R. Hall, F. H.      #
# Allen and I. D. Brown [Acta Cryst. (1991), A47, 655-685].                  #
#                                                                            #
# The current version of the core CIF dictionary is obtainable from          #
# ftp://ftp.iucr.org/pub/cif_core.dic. The current version number is 2.4.    #
#                                                                            #
# Software is freely available for graphical display of the structure(s) in  #
# this CIF.  For information consult the CIF home page http://www.iucr.org/  #
# cif/home.html                                                              #
#                                                                            #
# This file may be used for bona fide research purposes within the           #
# scientific community so long as proper attribution is given to the journal # 
# article from which it was obtained.                                        #
#                                                                            #
##############################################################################
                                             
data_global
_audit_creation_method     'form.cif (version 2.0)'
_journal_data_validation_number     ?
_journal_date_recd_electronic     2008-01-05
_journal_date_accepted     2008-03-24
_journal_name_full     'Acta Crystallographica, Section E'
_journal_year     2008
_journal_volume     64
_journal_issue      4
_journal_page_first     m599
_journal_page_last     m600
_journal_paper_category     QM
_journal_coeditor_code     RT2016
_publ_contact_author_name     'Liang, Hong'
_publ_contact_author_address
;
College of Chemistry and Chemical Engineering
Central South University
Changsha
HuNan 410083
People's Republic of China
;
_publ_contact_author_email     tanmx00@163.com
_publ_contact_author_fax     '86 775 2680203'
_publ_contact_author_phone     '86 775 2680203'
_publ_section_title
;\
[(2<i>S</i>)-2-(3,5-Dichloro-2-oxidobenzylideneamino)-3-(4-hydroxyphenyl)\
propionato-\k^3^<i>O</i>,<i>N</i>,<i>O</i>'](dimethylformamide-\k<i>O</i>)\
copper(II)
;
loop_
    _publ_author_name
    _publ_author_address
    'Tan, Ming-Xiong'
;
College of Chemistry and Chemical Engineering
Central South University
Changsha
HuNan 410083
People's Republic of China
and Department of Chemistry and Biology
Yu Lin Normal College
Yulin
Guangxi  537000
People's Republic of China
;
    'Chen, Zhen-Feng'
;
Key Laboratory of Medicinal Chemical Resources and Molecular Engineering
Ministry of Education
College of Chemistry and Chemical Engineering
Guangxi Normal University
Yucai Road 15
Guilin 541004
People's Republic of China
;
    'Zhou Neng'
;
Department of Chemistry and Biology
Yu Lin Normal College
Yulin
Guangxi  537000
People's Republic of China
;
    'Liang, Hong'
;
College of Chemistry and Chemical Engineering
Central South University
Changsha
HuNan 410083
People's Republic of China
;
data_I
_audit_creation_method     SHELXL97
_chemical_name_systematic
;
(2S)-[2-(3,5-Dichloro-2-oxidobenzylideneamino)-3-(4-hydroxyphenyl)propionato-
\k^3^O,N,O'](dimethylformamide-\kO)copper(II)
;
_chemical_name_common     ?
_chemical_formula_moiety     'C19 H18 Cl2 Cu N2 O5'
_chemical_formula_sum     'C19 H18 Cl2 Cu N2 O5'
_chemical_formula_iupac     '[Cu (C16 H11 Cl2 N O4) (C3 H7 N O)]'
_chemical_formula_weight     488.79
_chemical_melting_point     ?
_symmetry_cell_setting     orthorhombic
_symmetry_space_group_name_H-M     'P21 21 21'
_symmetry_space_group_name_Hall     'P 2ac 2ab'
loop_
    _symmetry_equiv_pos_as_xyz
    'x, y, z'
    '-x+1/2, -y, z+1/2'
    '-x, y+1/2, -z+1/2'
    'x+1/2, -y+1/2, -z'
_cell_length_a     5.8646(16)
_cell_length_b     13.220(2)
_cell_length_c     26.850(3)
_cell_angle_alpha     90.00
_cell_angle_beta     90.00
_cell_angle_gamma     90.00
_cell_volume     2081.7(7)
_cell_formula_units_Z     4
_cell_measurement_reflns_used     4089
_cell_measurement_theta_min     2.276
_cell_measurement_theta_max     23.777
_cell_measurement_temperature     298(2)
_exptl_crystal_description     prism
_exptl_crystal_colour     blue
_exptl_crystal_size_max     0.48
_exptl_crystal_size_mid     0.20
_exptl_crystal_size_min     0.18
_exptl_crystal_density_diffrn     1.560
_exptl_crystal_density_meas     ?
_exptl_crystal_density_method     ?
_exptl_crystal_F_000     996
_exptl_absorpt_coefficient_mu     1.339
_exptl_absorpt_correction_type     multi-scan
_exptl_absorpt_process_details     '(SADABS; Sheldrick, 1996)'
_exptl_absorpt_correction_T_min     0.532
_exptl_absorpt_correction_T_max     0.786
_exptl_special_details
;
 ?
;
_diffrn_ambient_temperature     298(2)
_diffrn_radiation_type     MoK\a
_diffrn_radiation_wavelength     0.71073
_diffrn_radiation_source     'fine-focus sealed tube'
_diffrn_radiation_monochromator     graphite
_diffrn_measurement_device_type     'Bruker SMART CCD area-detector'
_diffrn_measurement_method     '\f and \w'
_diffrn_detector_area_resol_mean     ?
_diffrn_reflns_number     10650
_diffrn_reflns_av_R_equivalents     0.0984
_diffrn_reflns_av_sigmaI/netI     0.0882
_diffrn_reflns_theta_min     1.52
_diffrn_reflns_theta_max     25.00
_diffrn_reflns_theta_full     25.00
_diffrn_measured_fraction_theta_max     1.000
_diffrn_measured_fraction_theta_full     1.000
_diffrn_reflns_limit_h_min     -6
_diffrn_reflns_limit_h_max     6
_diffrn_reflns_limit_k_min     -15
_diffrn_reflns_limit_k_max     12
_diffrn_reflns_limit_l_min     -31
_diffrn_reflns_limit_l_max     31
_diffrn_standards_number     ?
_diffrn_standards_interval_count     ?
_diffrn_standards_interval_time     ?
_diffrn_standards_decay_%     ?
_refine_special_details
;
 Refinement of F^2^ against ALL reflections.  The weighted R-factor wR and
 goodness of fit S are based on F^2^, conventional R-factors R are based
 on F, with F set to zero for negative F^2^. The threshold expression of
 F^2^ > 2sigma(F^2^) is used only for calculating R-factors(gt) etc. and is
 not relevant to the choice of reflections for refinement.  R-factors based
 on F^2^ are statistically about twice as large as those based on F, and R-
 factors based on ALL data will be even larger.
;
_reflns_number_total     3638
_reflns_number_gt     2915
_reflns_threshold_expression     I>2\s(I)
_refine_ls_structure_factor_coef     Fsqd
_refine_ls_matrix_type     full
_refine_ls_R_factor_all     0.0734
_refine_ls_R_factor_gt     0.0606
_refine_ls_wR_factor_gt     0.1406
_refine_ls_wR_factor_ref     0.1479
_refine_ls_goodness_of_fit_ref     1.044
_refine_ls_restrained_S_all     1.044
_refine_ls_number_reflns     3638
_refine_ls_number_parameters     262
_refine_ls_number_restraints     0
_refine_ls_hydrogen_treatment     constr
_refine_ls_weighting_scheme     calc
_refine_ls_weighting_details
               'calc w = 1/[\s^2^(Fo^2^)+(0.0751P)^2^] where P=(Fo^2^+2Fc^2^)/3'
_atom_sites_solution_hydrogens     geom
_atom_sites_solution_primary     direct
_atom_sites_solution_secondary     difmap
_refine_ls_shift/su_max     0.000
_refine_ls_shift/su_mean     0.000
_refine_diff_density_max     0.496
_refine_diff_density_min     -0.541
_refine_ls_extinction_method     none
_refine_ls_extinction_coef     ?
_refine_ls_abs_structure_details     'Flack (1983), with 1505 Friedel pairs'
_refine_ls_abs_structure_Flack     0.04(3)
loop_
    _atom_type_symbol
    _atom_type_description
    _atom_type_scat_dispersion_real
    _atom_type_scat_dispersion_imag
    _atom_type_scat_source
    'C' 'C' 0.0033 0.0016
                         'International Tables Vol C Tables 4.2.6.8 and 6.1.1.4'
    'H' 'H' 0.0000 0.0000
                         'International Tables Vol C Tables 4.2.6.8 and 6.1.1.4'
    'N' 'N' 0.0061 0.0033
                         'International Tables Vol C Tables 4.2.6.8 and 6.1.1.4'
    'O' 'O' 0.0106 0.0060
                         'International Tables Vol C Tables 4.2.6.8 and 6.1.1.4'
    'Cu' 'Cu' 0.3201 1.2651
                         'International Tables Vol C Tables 4.2.6.8 and 6.1.1.4'
    'Cl' 'Cl' 0.1484 0.1585
                         'International Tables Vol C Tables 4.2.6.8 and 6.1.1.4'
_computing_data_collection     'SMART (Bruker, 2001)'
_computing_cell_refinement     'SAINT (Bruker, 2001)'
_computing_data_reduction     'SAINT (Bruker, 2001)'
_computing_structure_solution     'SHELXS97 (Sheldrick, 2008)'
_computing_structure_refinement     'SHELXL97 (Sheldrick, 2008)'
_computing_molecular_graphics     'SHELXTL (Sheldrick, 2008)'
_computing_publication_material     'SHELXTL (Sheldrick, 2008)'
loop_
    _atom_site_type_symbol
    _atom_site_label
    _atom_site_fract_x
    _atom_site_fract_y
    _atom_site_fract_z
    _atom_site_U_iso_or_equiv
    _atom_site_adp_type
    _atom_site_calc_flag
    _atom_site_refinement_flags
    _atom_site_occupancy
    _atom_site_disorder_assembly
    _atom_site_disorder_group
    Cu Cu1 0.87095(14) 0.01109(5) 0.92554(2) 0.0398(2) Uani d . 1 . .
    Cl Cl1 1.5356(3) 0.15751(14) 0.99080(6) 0.0542(5) Uani d . 1 . .
    Cl Cl2 1.5314(5) 0.4447(2) 0.84884(10) 0.1123(10) Uani d . 1 . .
    N N1 0.7954(8) 0.0937(4) 0.86843(16) 0.0341(12) Uani d . 1 . .
    N N2 1.2035(10) -0.1364(5) 1.03525(19) 0.0502(15) Uani d . 1 . .
    O O1 0.5867(8) -0.0565(3) 0.91109(13) 0.0447(11) Uani d . 1 . .
    O O2 0.2837(8) -0.0471(4) 0.86065(16) 0.0507(12) Uani d . 1 . .
    O O3 0.9847(9) 0.2916(4) 0.64815(17) 0.0663(15) Uani d . 1 . .
    H H3 0.8857 0.3335 0.6420 0.099 Uiso calc R 1 . .
    O O4 1.1115(8) 0.0946(3) 0.94609(13) 0.0426(10) Uani d . 1 . .
    O O5 0.9417(9) -0.0841(4) 0.97899(16) 0.0566(14) Uani d . 1 . .
    C C1 0.4783(12) -0.0227(4) 0.8738(2) 0.0371(14) Uani d . 1 . .
    C C2 0.5969(10) 0.0579(4) 0.84153(18) 0.0335(13) Uani d . 1 . .
    H H2 0.4921 0.1145 0.8357 0.040 Uiso calc R 1 . .
    C C3 0.6629(11) 0.0092(4) 0.79128(18) 0.0413(15) Uani d . 1 . .
    H H3A 0.7794 -0.0416 0.7971 0.050 Uiso calc R 1 . .
    H H3B 0.5305 -0.0249 0.7776 0.050 Uiso calc R 1 . .
    C C4 0.7505(11) 0.0844(5) 0.7537(2) 0.0390(15) Uani d . 1 . .
    C C5 0.6177(12) 0.1646(5) 0.7384(2) 0.0470(16) Uani d . 1 . .
    H H5 0.4740 0.1726 0.7525 0.056 Uiso calc R 1 . .
    C C6 0.6887(12) 0.2333(5) 0.7032(2) 0.0478(18) Uani d . 1 . .
    H H6 0.5919 0.2850 0.6930 0.057 Uiso calc R 1 . .
    C C7 0.9055(11) 0.2249(5) 0.6832(2) 0.0436(16) Uani d . 1 . .
    C C8 1.0373(13) 0.1453(5) 0.6970(2) 0.0552(18) Uani d . 1 . .
    H H8 1.1793 0.1369 0.6822 0.066 Uiso calc R 1 . .
    C C9 0.9657(12) 0.0762(5) 0.7326(2) 0.0477(17) Uani d . 1 . .
    H H9 1.0625 0.0241 0.7424 0.057 Uiso calc R 1 . .
    C C10 0.8988(10) 0.1759(4) 0.85633(19) 0.0335(13) Uani d . 1 . .
    H H10 0.8373 0.2130 0.8301 0.040 Uiso calc R 1 . .
    C C11 1.1005(11) 0.2157(4) 0.87951(19) 0.0367(14) Uani d . 1 . .
    C C12 1.1995(9) 0.1712(4) 0.9226(2) 0.0346(13) Uani d . 1 . .
    C C13 1.4061(11) 0.2142(5) 0.93978(19) 0.0372(14) Uani d . 1 . .
    C C14 1.5016(12) 0.2978(5) 0.9188(2) 0.0527(18) Uani d . 1 . .
    H H14 1.6334 0.3259 0.9322 0.063 Uiso calc R 1 . .
    C C15 1.4005(14) 0.3402(5) 0.8774(3) 0.062(2) Uani d . 1 . .
    C C16 1.2032(12) 0.3018(5) 0.8584(3) 0.0508(18) Uani d . 1 . .
    H H16 1.1354 0.3329 0.8311 0.061 Uiso calc R 1 . .
    C C17 1.1375(15) -0.0875(5) 0.9947(3) 0.0558(18) Uani d . 1 . .
    H H17 1.2486 -0.0531 0.9767 0.067 Uiso calc R 1 . .
    C C18 1.0416(14) -0.1899(7) 1.0655(3) 0.073(2) Uani d . 1 . .
    H H18A 1.0066 -0.1505 1.0945 0.110 Uiso calc R 1 . .
    H H18B 1.1053 -0.2537 1.0754 0.110 Uiso calc R 1 . .
    H H18C 0.9048 -0.2013 1.0467 0.110 Uiso calc R 1 . .
    C C19 1.4387(14) -0.1337(7) 1.0521(3) 0.078(3) Uani d . 1 . .
    H H19A 1.5335 -0.1067 1.0261 0.118 Uiso calc R 1 . .
    H H19B 1.4881 -0.2010 1.0601 0.118 Uiso calc R 1 . .
    H H19C 1.4502 -0.0917 1.0811 0.118 Uiso calc R 1 . .
loop_
    _atom_site_aniso_label
    _atom_site_aniso_U_11
    _atom_site_aniso_U_22
    _atom_site_aniso_U_33
    _atom_site_aniso_U_12
    _atom_site_aniso_U_13
    _atom_site_aniso_U_23
    Cu1 0.0472(4) 0.0363(4) 0.0360(3) -0.0017(4) -0.0031(3) 0.0056(3)
    Cl1 0.0510(10) 0.0635(11) 0.0481(8) 0.0039(9) -0.0144(7) -0.0136(8)
    Cl2 0.117(2) 0.0863(18) 0.133(2) -0.0606(17) -0.0291(18) 0.0441(15)
    N1 0.037(3) 0.031(3) 0.034(2) 0.009(2) 0.001(2) -0.002(2)
    N2 0.045(3) 0.056(4) 0.050(3) 0.007(3) -0.001(3) 0.022(3)
    O1 0.056(3) 0.039(2) 0.039(2) -0.010(2) 0.001(2) 0.0045(17)
    O2 0.043(3) 0.048(3) 0.060(3) -0.008(2) 0.004(2) -0.009(2)
    O3 0.070(4) 0.058(3) 0.071(3) 0.012(3) 0.034(3) 0.015(3)
    O4 0.047(3) 0.045(2) 0.0357(19) 0.005(2) -0.003(2) -0.0015(18)
    O5 0.060(4) 0.055(3) 0.055(3) 0.002(3) -0.006(2) 0.024(2)
    C1 0.043(4) 0.027(3) 0.041(3) 0.003(3) 0.001(3) -0.007(3)
    C2 0.024(3) 0.040(3) 0.037(3) 0.000(3) -0.005(3) -0.004(2)
    C3 0.049(4) 0.039(3) 0.036(3) -0.003(4) -0.003(3) -0.005(3)
    C4 0.043(4) 0.040(4) 0.034(3) 0.005(3) -0.007(3) -0.003(3)
    C5 0.036(3) 0.067(4) 0.038(3) 0.007(4) 0.003(3) 0.005(3)
    C6 0.046(4) 0.050(4) 0.047(4) 0.015(3) 0.003(3) 0.007(3)
    C7 0.043(4) 0.051(4) 0.037(3) 0.004(4) 0.005(3) 0.001(3)
    C8 0.048(4) 0.062(5) 0.056(4) 0.010(4) 0.014(3) 0.007(3)
    C9 0.041(4) 0.046(4) 0.056(4) 0.009(3) 0.007(3) -0.006(3)
    C10 0.032(3) 0.034(3) 0.034(3) -0.001(3) 0.000(3) 0.001(2)
    C11 0.038(4) 0.035(3) 0.037(3) 0.001(3) 0.004(3) -0.001(2)
    C12 0.027(3) 0.036(3) 0.041(3) 0.005(3) 0.006(3) -0.017(3)
    C13 0.035(4) 0.045(4) 0.032(3) 0.003(3) 0.001(3) -0.013(2)
    C14 0.045(4) 0.052(4) 0.061(4) -0.010(4) -0.005(4) -0.015(3)
    C15 0.060(5) 0.052(4) 0.073(5) -0.013(4) -0.001(4) 0.009(4)
    C16 0.050(4) 0.038(4) 0.064(4) -0.012(3) -0.002(4) 0.014(3)
    C17 0.055(5) 0.048(4) 0.065(4) 0.009(4) 0.001(4) 0.021(3)
    C18 0.063(5) 0.093(6) 0.064(5) 0.001(5) 0.003(4) 0.038(4)
    C19 0.055(5) 0.092(7) 0.088(5) 0.003(5) -0.017(4) 0.037(5)
_geom_special_details
;
 All esds (except the esd in the dihedral angle between two l.s. planes)
 are estimated using the full covariance matrix.  The cell esds are taken
 into account individually in the estimation of esds in distances, angles
 and torsion angles; correlations between esds in cell parameters are only
 used when they are defined by crystal symmetry.  An approximate (isotropic)
 treatment of cell esds is used for estimating esds involving l.s. planes.
;
loop_
    _geom_bond_atom_site_label_1
    _geom_bond_atom_site_label_2
    _geom_bond_site_symmetry_2
    _geom_bond_distance
    _geom_bond_publ_flag
    Cu1 O4 . 1.875(5) y
    Cu1 O1 . 1.931(5) y
    Cu1 N1 . 1.934(5) y
    Cu1 O5 . 1.954(4) y
    Cl1 C13 . 1.736(6) ?
    Cl2 C15 . 1.756(7) ?
    N1 C10 . 1.286(7) ?
    N1 C2 . 1.449(7) ?
    N2 C17 . 1.324(8) ?
    N2 C18 . 1.435(9) ?
    N2 C19 . 1.452(9) ?
    O1 C1 . 1.267(7) ?
    O2 C1 . 1.238(7) ?
    O3 C7 . 1.371(7) ?
    O3 H3 . 0.8200 ?
    O4 C12 . 1.299(7) ?
    O5 C17 . 1.224(9) ?
    C1 C2 . 1.540(8) ?
    C2 C3 . 1.545(7) ?
    C2 H2 . 0.9800 ?
    C3 C4 . 1.508(8) ?
    C3 H3A . 0.9700 ?
    C3 H3B . 0.9700 ?
    C4 C5 . 1.378(9) ?
    C4 C9 . 1.387(9) ?
    C5 C6 . 1.374(9) ?
    C5 H5 . 0.9300 ?
    C6 C7 . 1.385(9) ?
    C6 H6 . 0.9300 ?
    C7 C8 . 1.357(9) ?
    C8 C9 . 1.387(9) ?
    C8 H8 . 0.9300 ?
    C9 H9 . 0.9300 ?
    C10 C11 . 1.437(8) ?
    C10 H10 . 0.9300 ?
    C11 C16 . 1.407(8) ?
    C11 C12 . 1.423(8) ?
    C12 C13 . 1.416(8) ?
    C13 C14 . 1.361(9) ?
    C14 C15 . 1.379(10) ?
    C14 H14 . 0.9300 ?
    C15 C16 . 1.362(10) ?
    C16 H16 . 0.9300 ?
    C17 H17 . 0.9300 ?
    C18 H18A . 0.9600 ?
    C18 H18B . 0.9600 ?
    C18 H18C . 0.9600 ?
    C19 H19A . 0.9600 ?
    C19 H19B . 0.9600 ?
    C19 H19C . 0.9600 ?
loop_
    _geom_angle_atom_site_label_1
    _geom_angle_atom_site_label_2
    _geom_angle_atom_site_label_3
    _geom_angle_site_symmetry_1
    _geom_angle_site_symmetry_3
    _geom_angle
    _geom_angle_publ_flag
    O4 Cu1 O1 . . 169.0(2) y
    O4 Cu1 N1 . . 94.2(2) y
    O1 Cu1 N1 . . 84.5(2) y
    O4 Cu1 O5 . . 90.2(2) y
    O1 Cu1 O5 . . 91.9(2) y
    N1 Cu1 O5 . . 174.3(2) y
    C10 N1 C2 . . 121.9(5) ?
    C10 N1 Cu1 . . 124.7(4) ?
    C2 N1 Cu1 . . 113.3(4) ?
    C17 N2 C18 . . 120.8(6) ?
    C17 N2 C19 . . 121.4(7) ?
    C18 N2 C19 . . 117.7(6) ?
    C1 O1 Cu1 . . 115.4(4) ?
    C7 O3 H3 . . 109.5 ?
    C12 O4 Cu1 . . 128.0(4) ?
    C17 O5 Cu1 . . 118.4(5) ?
    O2 C1 O1 . . 126.6(6) ?
    O2 C1 C2 . . 115.8(5) ?
    O1 C1 C2 . . 117.6(5) ?
    N1 C2 C1 . . 107.9(4) ?
    N1 C2 C3 . . 111.7(5) ?
    C1 C2 C3 . . 108.4(5) ?
    N1 C2 H2 . . 109.6 ?
    C1 C2 H2 . . 109.6 ?
    C3 C2 H2 . . 109.6 ?
    C4 C3 C2 . . 113.3(5) ?
    C4 C3 H3A . . 108.9 ?
    C2 C3 H3A . . 108.9 ?
    C4 C3 H3B . . 108.9 ?
    C2 C3 H3B . . 108.9 ?
    H3A C3 H3B . . 107.7 ?
    C5 C4 C9 . . 117.0(6) ?
    C5 C4 C3 . . 121.0(6) ?
    C9 C4 C3 . . 122.1(6) ?
    C6 C5 C4 . . 122.8(7) ?
    C6 C5 H5 . . 118.6 ?
    C4 C5 H5 . . 118.6 ?
    C5 C6 C7 . . 119.4(6) ?
    C5 C6 H6 . . 120.3 ?
    C7 C6 H6 . . 120.3 ?
    C8 C7 O3 . . 119.5(6) ?
    C8 C7 C6 . . 118.6(6) ?
    O3 C7 C6 . . 121.7(6) ?
    C7 C8 C9 . . 121.8(7) ?
    C7 C8 H8 . . 119.1 ?
    C9 C8 H8 . . 119.1 ?
    C4 C9 C8 . . 120.3(7) ?
    C4 C9 H9 . . 119.9 ?
    C8 C9 H9 . . 119.9 ?
    N1 C10 C11 . . 126.1(5) ?
    N1 C10 H10 . . 117.0 ?
    C11 C10 H10 . . 117.0 ?
    C16 C11 C12 . . 119.2(6) ?
    C16 C11 C10 . . 118.3(5) ?
    C12 C11 C10 . . 122.5(5) ?
    O4 C12 C13 . . 119.7(5) ?
    O4 C12 C11 . . 123.7(5) ?
    C13 C12 C11 . . 116.6(6) ?
    C14 C13 C12 . . 122.9(6) ?
    C14 C13 Cl1 . . 119.8(5) ?
    C12 C13 Cl1 . . 117.2(5) ?
    C13 C14 C15 . . 119.2(7) ?
    C13 C14 H14 . . 120.4 ?
    C15 C14 H14 . . 120.4 ?
    C16 C15 C14 . . 121.0(7) ?
    C16 C15 Cl2 . . 120.1(6) ?
    C14 C15 Cl2 . . 118.9(6) ?
    C15 C16 C11 . . 121.0(7) ?
    C15 C16 H16 . . 119.5 ?
    C11 C16 H16 . . 119.5 ?
    O5 C17 N2 . . 125.2(7) ?
    O5 C17 H17 . . 117.4 ?
    N2 C17 H17 . . 117.4 ?
    N2 C18 H18A . . 109.5 ?
    N2 C18 H18B . . 109.5 ?
    H18A C18 H18B . . 109.5 ?
    N2 C18 H18C . . 109.5 ?
    H18A C18 H18C . . 109.5 ?
    H18B C18 H18C . . 109.5 ?
    N2 C19 H19A . . 109.5 ?
    N2 C19 H19B . . 109.5 ?
    H19A C19 H19B . . 109.5 ?
    N2 C19 H19C . . 109.5 ?
    H19A C19 H19C . . 109.5 ?
    H19B C19 H19C . . 109.5 ?
loop_
    _geom_torsion_atom_site_label_1
    _geom_torsion_atom_site_label_2
    _geom_torsion_atom_site_label_3
    _geom_torsion_atom_site_label_4
    _geom_torsion_site_symmetry_1
    _geom_torsion_site_symmetry_2
    _geom_torsion_site_symmetry_3
    _geom_torsion_site_symmetry_4
    _geom_torsion
    _geom_torsion_publ_flag
    O4 Cu1 N1 C10 . . . . -0.5(5) ?
    O1 Cu1 N1 C10 . . . . 168.5(5) ?
    O4 Cu1 N1 C2 . . . . -176.4(4) ?
    O1 Cu1 N1 C2 . . . . -7.4(3) ?
    O4 Cu1 O1 C1 . . . . 83.8(9) ?
    N1 Cu1 O1 C1 . . . . 0.1(4) ?
    O5 Cu1 O1 C1 . . . . -175.4(4) ?
    O1 Cu1 O4 C12 . . . . -90.9(9) ?
    N1 Cu1 O4 C12 . . . . -8.1(5) ?
    O5 Cu1 O4 C12 . . . . 168.2(5) ?
    O4 Cu1 O5 C17 . . . . -26.4(6) ?
    O1 Cu1 O5 C17 . . . . 164.4(6) ?
    Cu1 O1 C1 O2 . . . . -172.3(5) ?
    Cu1 O1 C1 C2 . . . . 7.0(6) ?
    C10 N1 C2 C1 . . . . -164.2(5) ?
    Cu1 N1 C2 C1 . . . . 11.9(5) ?
    C10 N1 C2 C3 . . . . 76.7(7) ?
    Cu1 N1 C2 C3 . . . . -107.2(4) ?
    O2 C1 C2 N1 . . . . 166.9(5) ?
    O1 C1 C2 N1 . . . . -12.5(7) ?
    O2 C1 C2 C3 . . . . -71.9(6) ?
    O1 C1 C2 C3 . . . . 108.7(5) ?
    N1 C2 C3 C4 . . . . -69.3(6) ?
    C1 C2 C3 C4 . . . . 171.9(5) ?
    C2 C3 C4 C5 . . . . -59.0(7) ?
    C2 C3 C4 C9 . . . . 121.5(6) ?
    C9 C4 C5 C6 . . . . 1.3(10) ?
    C3 C4 C5 C6 . . . . -178.2(6) ?
    C4 C5 C6 C7 . . . . -2.4(10) ?
    C5 C6 C7 C8 . . . . 3.6(10) ?
    C5 C6 C7 O3 . . . . -179.8(6) ?
    O3 C7 C8 C9 . . . . 179.5(6) ?
    C6 C7 C8 C9 . . . . -3.9(11) ?
    C5 C4 C9 C8 . . . . -1.5(10) ?
    C3 C4 C9 C8 . . . . 178.0(6) ?
    C7 C8 C9 C4 . . . . 2.9(11) ?
    C2 N1 C10 C11 . . . . -177.8(5) ?
    Cu1 N1 C10 C11 . . . . 6.6(8) ?
    N1 C10 C11 C16 . . . . 174.1(6) ?
    N1 C10 C11 C12 . . . . -5.7(9) ?
    Cu1 O4 C12 C13 . . . . -168.8(4) ?
    Cu1 O4 C12 C11 . . . . 10.8(8) ?
    C16 C11 C12 O4 . . . . 176.7(5) ?
    C10 C11 C12 O4 . . . . -3.5(8) ?
    C16 C11 C12 C13 . . . . -3.7(8) ?
    C10 C11 C12 C13 . . . . 176.1(5) ?
    O4 C12 C13 C14 . . . . -176.3(5) ?
    C11 C12 C13 C14 . . . . 4.1(8) ?
    O4 C12 C13 Cl1 . . . . 2.3(7) ?
    C11 C12 C13 Cl1 . . . . -177.3(4) ?
    C12 C13 C14 C15 . . . . -3.4(10) ?
    Cl1 C13 C14 C15 . . . . 178.1(5) ?
    C13 C14 C15 C16 . . . . 2.2(11) ?
    C13 C14 C15 Cl2 . . . . -177.3(5) ?
    C14 C15 C16 C11 . . . . -2.0(11) ?
    Cl2 C15 C16 C11 . . . . 177.5(6) ?
    C12 C11 C16 C15 . . . . 2.8(10) ?
    C10 C11 C16 C15 . . . . -177.0(6) ?
    Cu1 O5 C17 N2 . . . . 169.3(5) ?
    C18 N2 C17 O5 . . . . -1.1(12) ?
    C19 N2 C17 O5 . . . . -178.0(8) ?
loop_
    _geom_hbond_atom_site_label_D
    _geom_hbond_atom_site_label_H
    _geom_hbond_atom_site_label_A
    _geom_hbond_site_symmetry_A
    _geom_hbond_distance_DH
    _geom_hbond_distance_HA
    _geom_hbond_distance_DA
    _geom_hbond_angle_DHA
    O3 H3 O2 3_656 0.82 1.87 2.661(7) 163
    C17 H17 O4 . 0.93 2.27 2.743(8) 111
    C18 H18B O1 4_547 0.96 2.54 3.421(10) 150
