# Supplementary material for: [(2S)-2-(3,5-Dichloro-2-oxidobenzyl­ideneamino)-3-(4-hydroxy­phen­yl)propionato-κ3 O,N,O′](dimethyl­formamide-κO)copper(II)
Source: Acta Crystallogr Sect E Struct Rep Online. 2008 Mar 29;64(Pt 4):m599–600. doi: 10.1107/S1600536808007939 (PMC2960937; doi:10.1107/S1600536808007939)
Supplement: Supplementary file 2 [file e-64-0m599-Isup2.hkl]

# 
# h,k,l, Fc-squared, Fo-squared, sigma(Fo-squared) and status flag 
# 
data_I
_shelx_title ' 070118d in P2(1)2(1)2(1)' 
_shelx_refln_list_code          4 
_shelx_F_calc_maximum      207.14 
_exptl_crystal_F_000       996.00 
_reflns_d_resolution_high  0.8409 
 
loop_ 
 _symmetry_equiv_pos_as_xyz 
 'x, y, z' 
 '-x+1/2, -y, z+1/2' 
 '-x, y+1/2, -z+1/2' 
 'x+1/2, -y+1/2, -z' 
 
_cell_length_a     5.8646 
_cell_length_b    13.2198 
_cell_length_c    26.8501 
_cell_angle_alpha  90.000 
_cell_angle_beta   90.000 
_cell_angle_gamma  90.000 
 
_shelx_F_squared_multiplier     1.000 
 
loop_ 
 _refln_index_h 
 _refln_index_k 
 _refln_index_l 
 _refln_F_squared_calc 
 _refln_F_squared_meas 
 _refln_F_squared_sigma 
 _refln_observed_status 
   2   0   0    17885.65    17129.80    744.16 o 
   4   0   0      916.93      831.80     50.84 o 
   6   0   0       34.45       83.84     47.86 o 
   1   1   0     8831.81     7786.51    204.22 o 
   2   1   0      514.31      451.17     21.83 o 
   3   1   0     4035.98     3741.81    102.19 o 
   4   1   0       26.22      -21.12     14.08 o 
   5   1   0      440.27      498.83     37.02 o 
   6   1   0      213.02      167.53     40.54 o 
   0   2   0     7334.35    10847.05    612.27 o 
   1   2   0     1862.86     2063.90     74.96 o 
   2   2   0      464.25      464.26     30.57 o 
   3   2   0      359.24      323.24     34.96 o 
   4   2   0     1313.01     1185.78     53.91 o 
   5   2   0       51.82       42.66     22.05 o 
   6   2   0       12.97        3.79     19.75 o 
   1   3   0     5243.60     6372.58    261.94 o 
   2   3   0      328.57      346.10     22.80 o 
   3   3   0     1298.87     1221.57     65.83 o 
   4   3   0     1831.60     1559.01     75.07 o 
   5   3   0      983.69      890.76     59.48 o 
   6   3   0        8.25        4.30     23.11 o 
   0   4   0     1395.28     1696.60    112.41 o 
   1   4   0    11994.75    14014.92    689.66 o 
   2   4   0      105.09      123.65     54.98 o 
   3   4   0      301.27      289.23     25.14 o 
   4   4   0     1759.20     1671.77     90.27 o 
   5   4   0      336.97      451.81     46.63 o 
   6   4   0       31.83       36.74     24.33 o 
   1   5   0     5340.90     6339.88    324.61 o 
   2   5   0      628.12      654.49     69.41 o 
   3   5   0     2310.20     2200.37    178.79 o 
   4   5   0      301.07      411.49     50.65 o 
   5   5   0     1289.70     1046.28     93.51 o 
   6   5   0        0.88       11.94     22.07 o 
   0   6   0     4142.77     4249.72    246.89 o 
   1   6   0     2986.64     3272.65    209.18 o 
   2   6   0      384.59      631.06     93.95 o 
   3   6   0       18.50        8.64     18.60 o 
   4   6   0      565.50      753.28     50.75 o 
   5   6   0        2.39       18.47     23.47 o 
   6   6   0      174.37      251.60     44.78 o 
   1   7   0     1125.40     1199.83     79.09 o 
   2   7   0      351.74      355.04     30.70 o 
   3   7   0     2935.03     3480.14    267.46 o 
   4   7   0      155.56      202.48     34.96 o 
   5   7   0      369.46      435.41     44.99 o 
   6   7   0      375.40      365.80     49.99 o 
   0   8   0      434.17      526.27     53.22 o 
   1   8   0      568.03      597.19     54.72 o 
   2   8   0      729.66      842.99     91.48 o 
   3   8   0      113.33      405.12    136.49 o 
   4   8   0      802.00      792.05    114.75 o 
   5   8   0        0.40       15.51     28.11 o 
   6   8   0       89.16       62.94     37.09 o 
   1   9   0      918.37      906.66     97.32 o 
   2   9   0      608.25      695.06    123.31 o 
   3   9   0      465.64      454.59     58.93 o 
   4   9   0       23.26       46.71     30.70 o 
   5   9   0      288.73      366.30     41.63 o 
   0  10   0      588.12      603.18     65.04 o 
   1  10   0      729.44      692.64    130.68 o 
   2  10   0      325.13      301.61     77.73 o 
   3  10   0        1.46      -23.33     24.25 o 
   4  10   0      691.12      758.44    214.80 o 
   5  10   0       64.15       64.23     33.38 o 
   1  11   0     1146.17     1094.82    260.63 o 
   2  11   0      931.54      890.52    160.93 o 
   3  11   0       37.86       83.40     31.47 o 
   4  11   0       48.32      118.74     34.29 o 
   0  12   0     1148.07     1250.15    109.69 o 
   1  12   0      269.40      288.91     70.25 o 
   2  12   0       42.18       59.83     46.40 o 
   3  12   0      204.31      214.97     47.46 o 
   4  12   0      358.96      385.34     50.06 o 
   1  13   0      417.56      382.37     73.15 o 
   2  13   0      320.36      270.35    117.05 o 
   3  13   0       72.34       93.66     49.32 o 
   0  14   0      696.45      833.70     90.30 o 
   1  14   0       51.34       68.31     39.38 o 
   2  14   0       60.07        0.84     43.74 o 
   3  14   0      329.88      416.33    258.45 o 
   1  15   0       30.70       15.88     34.91 o 
   2  15   0      152.38      132.34     49.86 o 
   1   0   1       22.13       26.21      5.47 o 
   2   0   1      268.83      236.16     17.47 o 
   3   0   1      477.64      405.28     32.04 o 
   4   0   1      268.10      256.03     23.54 o 
   5   0   1       80.74       30.77     21.79 o 
   6   0   1      594.25      497.08    123.74 o 
  -6   1   1       17.30        7.86     27.49 o 
  -5   1   1      324.76      410.31     37.37 o 
  -4   1   1       83.01       65.79     18.55 o 
  -3   1   1     4478.52     4403.53    107.97 o 
  -2   1   1      668.43      554.53     26.37 o 
  -1   1   1     7640.14     8087.80    461.53 o 
   0   1   1     4087.94     5086.00    171.52 o 
   1   1   1     7310.47     7034.54    201.53 o 
   2   1   1      596.25      457.69     40.53 o 
   3   1   1     4473.21     4367.65    267.09 o 
   4   1   1       81.63       50.14     22.54 o 
   5   1   1      322.44      362.83     44.24 o 
   6   1   1       14.15        3.81     20.69 o 
  -6   2   1       22.63        7.21     27.19 o 
  -5   2   1      179.15      133.61     41.52 o 
  -4   2   1      203.31      201.29     28.14 o 
  -3   2   1      776.26      678.11     37.22 o 
  -2   2   1     4842.07     4376.43    138.44 o 
  -1   2   1     5122.67     5566.43    163.44 o 
   0   2   1     7283.14     8785.10    271.75 o 
   1   2   1     5470.00     5871.75    189.46 o 
   2   2   1     4703.65     4119.31    143.63 o 
   3   2   1      846.12      824.23     69.63 o 
   4   2   1      204.36      264.21     50.20 o 
   5   2   1      148.62      134.27     25.48 o 
   6   2   1       58.85       41.17     22.40 o 
  -6   3   1       25.57       32.06     43.84 o 
  -5   3   1      315.76      435.04     39.89 o 
  -4   3   1       63.43      154.77     73.94 o 
  -3   3   1      138.98       94.69     22.92 o 
  -2   3   1     1434.41     1269.02     45.35 o 
  -1   3   1     4464.30     4996.09    147.60 o 
   0   3   1      383.42      504.97     23.23 o 
   1   3   1     3941.83     4296.87    230.45 o 
   2   3   1     1406.32     1300.68     78.85 o 
   3   3   1       60.29       37.71     21.39 o 
   4   3   1       52.79       65.80     35.70 o 
   5   3   1      366.37      416.37     37.16 o 
   6   3   1       36.93        7.22     22.35 o 
  -6   4   1      136.42      148.80     31.72 o 
  -5   4   1     1185.89     1073.78    104.88 o 
  -4   4   1       94.15      158.89     33.51 o 
  -3   4   1     1824.73     1730.89     83.14 o 
  -2   4   1     6697.57     6658.40    415.75 o 
  -1   4   1      162.93      291.54     32.26 o 
   0   4   1     1376.36     1756.77     55.09 o 
   1   4   1      245.86      274.08     31.68 o 
   2   4   1     6460.35     6429.28    564.54 o 
   3   4   1     2046.11     2022.09    160.94 o 
   4   4   1       77.47       98.45     37.59 o 
   5   4   1     1186.29     1113.82     61.09 o 
   6   4   1      121.25      101.57     28.49 o 
  -6   5   1      170.71      134.37     32.05 o 
  -5   5   1      171.16      269.88     45.70 o 
  -4   5   1      361.86      455.32     34.98 o 
  -3   5   1      210.55      225.45     23.33 o 
  -2   5   1      556.57      636.64     52.49 o 
  -1   5   1     4593.38     5569.41    341.86 o 
   0   5   1      639.34      746.95     28.11 o 
   1   5   1     4130.22     4858.29    285.24 o 
   2   5   1      626.34      736.71     67.51 o 
   3   5   1      213.99      208.51     23.99 o 
   4   5   1      329.41      389.41     40.40 o 
   5   5   1      225.85      201.79     64.84 o 
   6   5   1      162.25      128.43     29.91 o 
  -6   6   1     1052.61      816.89     62.17 o 
  -5   6   1      214.68      187.05     58.52 o 
  -4   6   1     1444.92     1213.68     78.26 o 
  -3   6   1      347.61      296.46     42.24 o 
  -2   6   1     4408.59     5016.23    561.98 o 
  -1   6   1      126.92      134.37     16.71 o 
   0   6   1     1431.18     1548.07     52.01 o 
   1   6   1      114.90      107.57     11.17 o 
   2   6   1     4245.44     4778.75    581.65 o 
   3   6   1      427.98      429.26     28.00 o 
   4   6   1     1516.96     1444.89    111.00 o 
   5   6   1      220.75      237.98     36.83 o 
   6   6   1     1097.15      816.96    115.17 o 
  -6   7   1      208.50      292.38     65.25 o 
  -5   7   1      417.89      419.59     44.77 o 
  -4   7   1      117.57      134.89     23.54 o 
  -3   7   1     3957.41     3942.53    510.28 o 
  -2   7   1      333.36      349.97     33.22 o 
  -1   7   1      340.58      389.01     21.58 o 
   0   7   1     3558.84     4274.92    130.33 o 
   1   7   1      272.09      332.33     26.56 o 
   2   7   1      245.16      286.91     28.58 o 
   3   7   1     4007.20     4169.00    384.61 o 
   4   7   1      131.58      190.24     41.73 o 
   5   7   1      415.27      461.79     94.32 o 
   6   7   1      206.33      306.03     64.60 o 
  -6   8   1       55.49       83.48     33.40 o 
  -5   8   1      195.59      217.26     51.31 o 
  -4   8   1      244.48      322.60     31.66 o 
  -3   8   1     2434.06     2418.56    294.91 o 
  -2   8   1     2714.08     2715.33    364.44 o 
  -1   8   1     2766.33     2673.88    251.87 o 
   0   8   1      189.76      217.19     19.14 o 
   1   8   1     2800.19     2889.97    226.90 o 
   2   8   1     2807.38     2823.27    401.98 o 
   3   8   1     2292.02     2220.44    294.45 o 
   4   8   1      268.83      359.55     52.33 o 
   5   8   1      157.70      210.63     38.25 o 
   6   8   1       45.73       60.75     34.83 o 
  -5   9   1      187.33      217.00     36.75 o 
  -4   9   1      176.85      196.03     27.82 o 
  -3   9   1      285.94      277.66     53.66 o 
  -2   9   1      709.08      737.70    108.40 o 
  -1   9   1     1752.18     1727.18    205.30 o 
   0   9   1      212.46      196.94     19.79 o 
   1   9   1     1807.87     1822.46    183.44 o 
   2   9   1      631.13      619.04    117.47 o 
   3   9   1      269.79      314.62     43.43 o 
   4   9   1      161.55      233.03     66.66 o 
   5   9   1      167.50      228.77     37.00 o 
  -5  10   1       23.88       57.17     31.40 o 
  -4  10   1      402.97      501.58     40.30 o 
  -3  10   1      138.86      124.83     62.93 o 
  -2  10   1      932.48      784.86    133.02 o 
  -1  10   1     1626.02     1491.85    195.33 o 
   0  10   1       51.56       58.60     25.76 o 
   1  10   1     1522.36     1400.33    168.33 o 
   2  10   1      916.26      872.82    145.55 o 
   3  10   1      169.13      165.19     34.53 o 
   4  10   1      419.43      570.74     84.92 o 
   5  10   1       25.55       33.38     34.16 o 
  -4  11   1      458.05      495.74     55.86 o 
  -3  11   1      356.51      415.59     85.64 o 
  -2  11   1      492.74      477.01     85.33 o 
  -1  11   1     1280.98     1190.66    269.10 o 
   0  11   1      212.19      241.62     36.20 o 
   1  11   1     1369.36     1305.75    218.32 o 
   2  11   1      526.56      560.05     76.48 o 
   3  11   1      330.18      420.40    110.96 o 
   4  11   1      437.72      533.32    192.82 o 
  -4  12   1       48.65       85.36     33.75 o 
  -3  12   1      233.08      246.46     31.27 o 
  -2  12   1      220.28      170.23    134.47 o 
  -1  12   1      457.41      392.77     46.18 o 
   0  12   1       86.37      157.20     33.93 o 
   1  12   1      445.74      466.23    128.59 o 
   2  12   1      190.75      233.84    125.88 o 
   3  12   1      207.37      280.70    132.58 o 
   4  12   1       52.34      106.55     52.26 o 
  -3  13   1      411.15      432.34    216.98 o 
  -2  13   1       94.47       76.18     42.02 o 
  -1  13   1      218.06      255.03     85.21 o 
   0  13   1      810.92      854.79     63.20 o 
   1  13   1      188.70      273.66     81.93 o 
   2  13   1      121.32       60.11     81.26 o 
   3  13   1      386.28      442.59    247.18 o 
  -3  14   1      234.87      222.06    138.63 o 
  -2  14   1       66.43        0.54     65.30 o 
  -1  14   1      178.80      145.81     40.48 o 
   0  14   1      841.68      813.42     64.75 o 
   1  14   1      162.20      176.59     80.87 o 
   2  14   1       46.14       -1.36     41.40 o 
   3  14   1      198.25      194.13     89.49 o 
  -2  15   1       29.73        2.34     47.14 o 
  -1  15   1       90.34      110.20     39.78 o 
   0  15   1      330.05      395.83     55.25 o 
   1  15   1       82.37       73.54     39.04 o 
   2  15   1       32.54        3.00     39.78 o 
   0   0   2    15361.48    13967.20    552.59 o 
   1   0   2     1426.68     1266.32    146.68 o 
   2   0   2     2770.43     2605.06    114.38 o 
   3   0   2     3651.02     3456.69    121.81 o 
   4   0   2      700.15      549.06     34.01 o 
   5   0   2      145.64      158.80     26.65 o 
   6   0   2        5.45       76.15     23.45 o 
  -6   1   2      113.63       71.83     32.48 o 
  -5   1   2       38.83       30.78     20.82 o 
  -4   1   2     2954.39     2663.37     73.30 o 
  -3   1   2     5720.44     5603.26    177.44 o 
  -2   1   2     2235.64     2167.01     73.00 o 
  -1   1   2     2796.66     2752.81    108.61 o 
   0   1   2    25306.71    25335.65    945.20 o 
   1   1   2     2423.16     2413.30     95.17 o 
   2   1   2     2223.85     1957.35     87.37 o 
   3   1   2     5344.74     5124.78    308.72 o 
   4   1   2     3169.99     2894.30    194.63 o 
   5   1   2       17.70       35.65     18.59 o 
   6   1   2      102.71       31.31     22.36 o 
  -6   2   2        0.01      -17.03     26.85 o 
  -5   2   2      702.66      680.37     42.58 o 
  -4   2   2     2196.35     2002.50     58.93 o 
  -3   2   2     5650.33     5286.42    127.45 o 
  -2   2   2      665.94      613.80     25.52 o 
  -1   2   2    18557.10    18161.93    440.00 o 
   0   2   2      485.62      590.25     29.02 o 
   1   2   2    19143.65    20316.83    801.09 o 
   2   2   2      639.59      512.21     42.02 o 
   3   2   2     5818.50     5311.85    316.71 o 
   4   2   2     2225.29     2076.48    147.40 o 
   5   2   2      627.38      543.49     46.93 o 
   6   2   2        0.30        2.65     19.19 o 
  -6   3   2       82.92       44.17     47.28 o 
  -5   3   2      672.72      617.91     44.71 o 
  -4   3   2     1122.73     1015.11     44.06 o 
  -3   3   2      770.52      763.17     25.72 o 
  -2   3   2      208.35      230.59     45.37 o 
  -1   3   2     5651.08     6373.48    218.75 o 
   0   3   2    18092.69    22002.83    732.90 o 
   1   3   2     5585.72     6122.01    304.20 o 
   2   3   2      236.15      348.37     32.86 o 
   3   3   2      714.37      734.98     60.54 o 
   4   3   2     1239.67     1058.29     88.96 o 
   5   3   2      631.31      521.32     78.29 o 
   6   3   2       79.68       54.35     25.80 o 
  -6   4   2        7.95       -2.26     34.51 o 
  -5   4   2     1097.33     1110.05     57.93 o 
  -4   4   2      686.15      651.77     31.57 o 
  -3   4   2      637.87      572.08     55.60 o 
  -2   4   2      386.25      485.69     58.04 o 
  -1   4   2      365.14      386.78     30.14 o 
   0   4   2     1697.35     2181.09     67.27 o 
   1   4   2      266.42      291.90     33.57 o 
   2   4   2      363.43      494.84     51.69 o 
   3   4   2      627.10      766.36     86.91 o 
   4   4   2      735.96      691.71     51.68 o 
   5   4   2     1043.72      974.93    173.44 o 
   6   4   2       11.94       -3.64     20.47 o 
  -6   5   2       12.74       19.69     25.96 o 
  -5   5   2       68.11      150.24     52.88 o 
  -4   5   2     1056.90      953.77     64.45 o 
  -3   5   2      639.77      603.11     24.82 o 
  -2   5   2     1350.23     1400.46     70.53 o 
  -1   5   2     1005.63     1172.96    116.42 o 
   0   5   2     4652.62     5047.50    149.76 o 
   1   5   2      972.61     1020.70     75.48 o 
   2   5   2     1260.83     1497.33    191.95 o 
   3   5   2      560.83      609.56     75.61 o 
   4   5   2     1025.62     1051.22     65.98 o 
   5   5   2       66.49      172.37     67.33 o 
   6   5   2       14.34       51.79     26.00 o 
  -6   6   2       40.81       98.53     33.88 o 
  -5   6   2      408.12      538.03     41.35 o 
  -4   6   2      128.77      395.41    132.08 o 
  -3   6   2      862.72      943.43     51.95 o 
  -2   6   2      496.18      558.61     51.01 o 
  -1   6   2      961.26     1057.24     79.97 o 
   0   6   2     3526.39     4013.08    121.74 o 
   1   6   2      905.35      998.56     68.13 o 
   2   6   2      492.33      596.36     92.87 o 
   3   6   2      872.44      908.47    133.73 o 
   4   6   2      127.56      363.22     48.20 o 
   5   6   2      473.11      610.98     88.06 o 
   6   6   2       39.88       89.34     67.73 o 
  -6   7   2      216.25      257.25     41.20 o 
  -5   7   2       42.13       80.98     26.00 o 
  -4   7   2      165.74      167.15     23.76 o 
  -3   7   2     1083.50     1062.46    206.47 o 
  -2   7   2      681.28      787.95    175.30 o 
  -1   7   2     1305.01     1372.01    113.03 o 
   0   7   2      432.70      441.71     36.10 o 
   1   7   2     1281.95     1383.02     79.32 o 
   2   7   2      683.31      881.12    144.83 o 
   3   7   2     1095.77     1485.93     89.30 o 
   4   7   2      127.47      145.00     38.86 o 
   5   7   2       62.63      105.43     65.52 o 
   6   7   2      233.62      243.44     75.96 o 
  -5   8   2      565.35      653.95     67.30 o 
  -4   8   2      227.38      219.07     26.80 o 
  -3   8   2      767.63      858.91    155.39 o 
  -2   8   2      202.30      267.48     41.03 o 
  -1   8   2     1092.06     1146.28    100.66 o 
   0   8   2      859.63      932.03     37.60 o 
   1   8   2     1125.96     1083.03     79.84 o 
   2   8   2      190.73      295.80     89.20 o 
   3   8   2      939.19     1307.22    166.35 o 
   4   8   2      291.04      303.86     60.58 o 
   5   8   2      525.12      595.76     90.59 o 
  -5   9   2      211.04      164.61     33.41 o 
  -4   9   2      235.97      220.48     28.57 o 
  -3   9   2       15.14       27.59     19.69 o 
  -2   9   2      888.18      940.55    101.72 o 
  -1   9   2      235.62      262.45     46.47 o 
   0   9   2     1798.62     1943.37     78.66 o 
   1   9   2      294.78      343.12     33.32 o 
   2   9   2      811.89      865.91    127.94 o 
   3   9   2        2.03      -10.42     27.75 o 
   4   9   2      258.65      299.06     53.63 o 
   5   9   2      191.20      220.64     55.63 o 
  -5  10   2      158.66      152.70     35.84 o 
  -4  10   2      422.64      507.52     44.41 o 
  -3  10   2       37.99       43.27     21.07 o 
  -2  10   2      100.96       69.11     30.21 o 
  -1  10   2     1043.32      951.93    146.45 o 
   0  10   2      381.23      501.21     44.12 o 
   1  10   2      980.69      961.72    113.02 o 
   2  10   2      121.72      151.95     29.70 o 
   3  10   2       56.84       57.92     56.71 o 
   4  10   2      414.25      593.47     76.71 o 
   5  10   2      176.76      210.10     80.57 o 
  -4  11   2       77.23      101.01     27.35 o 
  -3  11   2      182.40      183.46     27.61 o 
  -2  11   2      257.27      279.20     73.31 o 
  -1  11   2      454.24      483.25     66.41 o 
   0  11   2     1319.43     1287.53     75.88 o 
   1  11   2      507.94      514.60    124.79 o 
   2  11   2      259.93      357.61    131.51 o 
   3  11   2      188.53      250.45     83.39 o 
   4  11   2       62.03      160.26     49.98 o 
  -4  12   2      166.77      190.63     33.11 o 
  -3  12   2       96.71      112.35     25.86 o 
  -2  12   2      309.11      288.97     89.86 o 
  -1  12   2      991.22      818.06    159.05 o 
   0  12   2      283.53      342.15     42.70 o 
   1  12   2      982.88      845.25    172.69 o 
   2  12   2      349.27      416.61    194.54 o 
   3  12   2       82.14       84.09     81.90 o 
   4  12   2      146.76      156.61     55.52 o 
  -3  13   2      111.84      111.00     96.60 o 
  -2  13   2       22.11       -4.32     37.69 o 
  -1  13   2      722.77      635.04    155.23 o 
   0  13   2      189.40      275.36     64.99 o 
   1  13   2      794.75      719.19    145.65 o 
   2  13   2       19.08      -10.56     37.37 o 
   3  13   2      141.60      132.74     55.42 o 
  -3  14   2      206.79      109.43    156.63 o 
  -2  14   2       57.68      -32.41     41.37 o 
  -1  14   2       82.41       49.37     34.86 o 
   0  14   2       44.60      130.90     36.34 o 
   1  14   2      111.84      111.27     40.45 o 
   2  14   2       60.13       12.01     38.29 o 
   3  14   2      235.21      239.34    103.80 o 
  -2  15   2       80.74       83.83     96.45 o 
  -1  15   2      100.16       93.64     37.72 o 
   0  15   2        1.16       63.75     41.40 o 
   1  15   2       90.67       67.76     39.59 o 
   2  15   2       70.56       31.56     43.14 o 
   1   0   3      247.38      184.29     15.08 o 
   2   0   3        2.20       -1.03     10.19 o 
   3   0   3    11192.76    10061.85    413.80 o 
   4   0   3      395.75      403.28     41.60 o 
   5   0   3      561.28      445.15     35.33 o 
   6   0   3      263.96      188.86     29.20 o 
  -6   1   3      262.65      246.57     43.59 o 
  -5   1   3       55.35       77.33     23.09 o 
  -4   1   3      882.72      984.00     65.78 o 
  -3   1   3     2853.15     2620.96     91.33 o 
  -2   1   3     8278.60     7589.90    527.16 o 
  -1   1   3     7740.21     7818.88    345.44 o 
   0   1   3       41.80       77.90     13.07 o 
   1   1   3     7665.89     7764.16    353.31 o 
   2   1   3     7553.88     6515.12    266.87 o 
   3   1   3     2724.41     2400.47    111.21 o 
   4   1   3      895.49      901.76     83.65 o 
   5   1   3       54.50       76.21     26.86 o 
   6   1   3      307.20      265.38     33.48 o 
  -6   2   3        0.41      -17.06     25.97 o 
  -5   2   3      617.48      600.70     38.79 o 
  -4   2   3      430.17      557.68     53.63 o 
  -3   2   3     2192.98     2023.30     80.16 o 
  -2   2   3     1232.37     1093.22     37.36 o 
  -1   2   3     3258.40     3351.54    111.79 o 
   0   2   3       29.78       96.28     14.15 o 
   1   2   3     2911.99     3142.68    124.06 o 
   2   2   3     1158.39      974.53     41.00 o 
   3   2   3     2142.13     1823.23    123.85 o 
   4   2   3      446.03      427.35     54.75 o 
   5   2   3      591.86      481.17     49.49 o 
   6   2   3        0.88      -14.65     18.48 o 
  -6   3   3      179.71      205.68     63.17 o 
  -5   3   3      152.37      200.61     33.23 o 
  -4   3   3       55.11       83.18     16.09 o 
  -3   3   3       89.10       81.27     12.49 o 
  -2   3   3     6746.38     6495.05    170.85 o 
  -1   3   3     7117.44     7372.89    215.68 o 
   0   3   3     9952.18    11281.76    495.50 o 
   1   3   3     7310.50     8216.83    445.28 o 
   2   3   3     7178.33     7013.49    333.40 o 
   3   3   3       90.14      107.72     27.09 o 
   4   3   3       61.33      105.62     36.42 o 
   5   3   3      157.62      287.99     59.68 o 
   6   3   3      194.44      193.97     28.89 o 
  -6   4   3       66.55       50.98     38.97 o 
  -5   4   3      190.42      335.62     36.08 o 
  -4   4   3      446.01      425.53     27.36 o 
  -3   4   3     2261.76     2065.64     60.44 o 
  -2   4   3     3338.39     3382.93     82.45 o 
  -1   4   3     1224.99     1333.45     62.98 o 
   0   4   3     1838.15     2108.19     69.90 o 
   1   4   3     1037.59     1242.07     90.07 o 
   2   4   3     3352.50     4060.89    313.74 o 
   3   4   3     2272.20     2125.50    191.12 o 
   4   4   3      457.30      389.73     47.04 o 
   5   4   3      237.43      365.32     66.52 o 
   6   4   3       62.14       32.77     22.88 o 
  -6   5   3      463.24      451.63    120.72 o 
  -5   5   3      193.43      249.04     50.71 o 
  -4   5   3      251.06      562.60    111.54 o 
  -3   5   3      426.37      377.30     20.50 o 
  -2   5   3    11091.92    11236.70    532.35 o 
  -1   5   3     2102.09     2265.84    108.65 o 
   0   5   3      938.47     1013.58     43.44 o 
   1   5   3     1906.74     2189.78    171.35 o 
   2   5   3    11735.80    13612.87   1585.72 o 
   3   5   3      360.12      375.69     31.05 o 
   4   5   3      225.41      380.56     66.11 o 
   5   5   3      163.04      181.47     63.94 o 
   6   5   3      448.60      324.51     62.51 o 
  -6   6   3      131.96      139.08     92.05 o 
  -5   6   3      292.31      341.05     51.94 o 
  -4   6   3     2936.17     2749.29    155.00 o 
  -3   6   3     2040.13     1816.28     97.53 o 
  -2   6   3      469.23      430.82     44.37 o 
  -1   6   3     1838.96     1981.74     78.51 o 
   0   6   3      612.80      558.75     43.96 o 
   1   6   3     1633.19     1803.05    173.87 o 
   2   6   3      443.90      651.88     49.05 o 
   3   6   3     1973.35     2155.12    253.19 o 
   4   6   3     2772.93     2664.12    511.18 o 
   5   6   3      313.66      460.22     91.93 o 
   6   6   3      145.80      120.86     65.21 o 
  -6   7   3      307.02      408.00     63.77 o 
  -5   7   3       68.67       56.83     25.27 o 
  -4   7   3       91.69       99.06     21.47 o 
  -3   7   3      285.22      269.37     23.86 o 
  -2   7   3     3689.28     3375.22    290.87 o 
  -1   7   3      657.37      554.42     40.74 o 
   0   7   3      235.56      227.87     21.21 o 
   1   7   3      604.50      527.16     39.99 o 
   2   7   3     3735.33     4161.87    677.62 o 
   3   7   3      286.08      373.61     46.40 o 
   4   7   3       98.75      140.61     38.90 o 
   5   7   3       45.11       32.59     65.18 o 
   6   7   3      318.75      278.21     93.08 o 
  -5   8   3      250.81      304.55     37.05 o 
  -4   8   3       83.11       80.61     21.59 o 
  -3   8   3      296.06      391.75     46.89 o 
  -2   8   3      117.80      148.44     22.75 o 
  -1   8   3     3200.99     3079.70    328.39 o 
   0   8   3      218.02      227.03     23.18 o 
   1   8   3     3142.24     3179.98    291.79 o 
   2   8   3      102.50      182.58     70.87 o 
   3   8   3      320.14      479.73     54.16 o 
   4   8   3       42.98       63.62     36.18 o 
   5   8   3      218.86      342.41     89.54 o 
  -5   9   3        3.08       14.65     22.68 o 
  -4   9   3       22.28       91.38     25.31 o 
  -3   9   3      537.95      538.44     35.93 o 
  -2   9   3     1725.08     1594.80    125.07 o 
  -1   9   3     1740.07     1565.72    174.24 o 
   0   9   3     1692.04     1686.11     70.12 o 
   1   9   3     1831.81     1553.04    204.37 o 
   2   9   3     1717.99     1801.86    579.59 o 
   3   9   3      593.24      672.86    193.30 o 
   4   9   3       27.49      115.68     43.43 o 
   5   9   3        8.62       90.34     45.14 o 
  -5  10   3      135.08      196.46     32.22 o 
  -4  10   3      409.78      460.03     37.69 o 
  -3  10   3      623.40      597.39     53.11 o 
  -2  10   3      122.10       57.49     22.43 o 
  -1  10   3     1852.67     1510.64     96.58 o 
   0  10   3     1031.84      971.26     60.89 o 
   1  10   3     1895.48     1808.97    361.03 o 
   2  10   3      129.08      134.04     92.91 o 
   3  10   3      626.97      674.43    165.87 o 
   4  10   3      396.66      508.18     92.53 o 
   5  10   3      145.38      248.33     62.16 o 
  -4  11   3       90.19      113.33     29.49 o 
  -3  11   3      118.88      106.45     29.00 o 
  -2  11   3      748.97      654.03     73.16 o 
  -1  11   3      643.89      518.70     82.64 o 
   0  11   3       30.43       74.06     27.58 o 
   1  11   3      693.75      655.89    137.80 o 
   2  11   3      692.16      719.82    201.86 o 
   3  11   3      144.30      146.97    131.84 o 
   4  11   3       82.15      115.83     81.02 o 
  -4  12   3      305.66      299.30     36.31 o 
  -3  12   3      344.14      307.65     33.67 o 
  -2  12   3       77.70       28.34     37.03 o 
  -1  12   3      745.35      744.35    239.95 o 
   0  12   3     1101.87     1130.20     71.65 o 
   1  12   3      672.87      709.16    101.67 o 
   2  12   3       71.82       69.08     76.69 o 
   3  12   3      367.65      425.89    175.92 o 
   4  12   3      282.60      332.13    165.61 o 
  -3  13   3      223.43      221.04     55.63 o 
  -2  13   3      220.48      200.43    122.27 o 
  -1  13   3      209.16      228.57     59.75 o 
   0  13   3       36.60      126.92     34.22 o 
   1  13   3      206.48      187.01     93.89 o 
   2  13   3      195.03      189.53    136.84 o 
   3  13   3      231.92      222.50    103.37 o 
  -3  14   3       13.69      -57.48     38.32 o 
  -2  14   3      182.92      134.39     73.46 o 
  -1  14   3       41.73       43.40     35.22 o 
   0  14   3      448.83      422.45     48.42 o 
   1  14   3       53.82       79.41     36.53 o 
   2  14   3      185.64      106.51     45.12 o 
   3  14   3       11.27       -8.17     48.39 o 
  -1  15   3       58.99       57.47     37.32 o 
   0  15   3       99.98       89.83     55.08 o 
   1  15   3       76.39       81.00     40.68 o 
   0   0   4     7723.29     7533.61    298.42 o 
   1   0   4     5469.64     5573.69    224.43 o 
   2   0   4       11.10        1.27     11.12 o 
   3   0   4     1478.62     1418.74     75.30 o 
   4   0   4      283.88      347.14     53.19 o 
   5   0   4      129.87      165.23     29.52 o 
   6   0   4       19.69       10.54     19.69 o 
  -6   1   4        9.74       72.69     23.08 o 
  -5   1   4      808.40      671.34     50.59 o 
  -4   1   4     2979.63     2697.99    133.38 o 
  -3   1   4       79.37       82.01     32.04 o 
  -2   1   4     2385.51     2210.49    159.82 o 
  -1   1   4      872.25      850.30     29.02 o 
   0   1   4    20282.42    19329.08    804.40 o 
   1   1   4      787.78      793.00     26.94 o 
   2   1   4     2406.96     2218.06    139.21 o 
   3   1   4       70.64       45.85     36.42 o 
   4   1   4     3250.30     2859.24    136.19 o 
   5   1   4      819.50      778.43     86.76 o 
   6   1   4        6.95       44.51     23.75 o 
  -6   2   4      141.20      126.96     55.99 o 
  -5   2   4      456.19      482.70     31.72 o 
  -4   2   4        7.59        5.85     32.26 o 
  -3   2   4     1086.76     1099.24     87.70 o 
  -2   2   4      733.29      719.03     34.50 o 
  -1   2   4    15225.22    15927.15    658.55 o 
   0   2   4     1249.52     1432.18     69.19 o 
   1   2   4    16662.91    17283.63    796.86 o 
   2   2   4      676.71      632.73     28.36 o 
   3   2   4      970.95      876.29     49.74 o 
   4   2   4        3.30       12.97     28.09 o 
   5   2   4      437.83      513.16     70.44 o 
   6   2   4      140.37       91.41     22.64 o 
  -6   3   4       20.37       48.86     37.62 o 
  -5   3   4       47.94       35.97     26.37 o 
  -4   3   4      760.82      674.78     42.31 o 
  -3   3   4     1790.25     1695.67     45.01 o 
  -2   3   4     1132.42     1075.64     51.85 o 
  -1   3   4     4596.96     4799.00    229.38 o 
   0   3   4     7205.45     7804.13    258.93 o 
   1   3   4     4289.43     4986.46    173.29 o 
   2   3   4     1155.11     1171.17     57.11 o 
   3   3   4     1797.10     1711.29    115.81 o 
   4   3   4      779.13      683.48     69.63 o 
   5   3   4       39.20       63.84     40.34 o 
   6   3   4       20.71       45.91     20.27 o 
  -6   4   4        7.73      -11.24     34.30 o 
  -5   4   4      782.25      719.58     53.01 o 
  -4   4   4      162.78      148.22     20.12 o 
  -3   4   4     1326.78     1288.98     38.84 o 
  -2   4   4     3749.31     3804.91     95.42 o 
  -1   4   4     4473.23     4625.22    176.82 o 
   0   4   4    15383.56    18665.28    758.79 o 
   1   4   4     4468.64     5165.21    288.84 o 
   2   4   4     3603.66     4353.18    399.83 o 
   3   4   4     1308.47     1329.21     72.71 o 
   4   4   4      194.46      162.96     30.51 o 
   5   4   4      660.56      625.19     75.61 o 
   6   4   4        9.43       14.12     19.22 o 
  -6   5   4       43.27      123.34     88.17 o 
  -5   5   4      577.33      574.72     65.53 o 
  -4   5   4     2167.22     2065.72     74.01 o 
  -3   5   4       92.55      106.45     15.29 o 
  -2   5   4     2482.15     2764.84    176.08 o 
  -1   5   4     3643.17     3777.71    178.91 o 
   0   5   4     1598.90     1693.77     78.37 o 
   1   5   4     3428.31     4059.81    359.49 o 
   2   5   4     2443.01     3861.87    168.25 o 
   3   5   4       61.58      154.12     22.86 o 
   4   5   4     1935.12     2085.73    107.23 o 
   5   5   4      527.75      562.84     90.64 o 
   6   5   4       53.10       78.19     38.86 o 
  -6   6   4       98.99      116.78     48.49 o 
  -5   6   4      221.72      227.69     31.97 o 
  -4   6   4      171.12      366.91     81.14 o 
  -3   6   4     1479.76     1373.72     63.84 o 
  -2   6   4     2701.63     2736.56    148.45 o 
  -1   6   4     2228.36     2063.66     62.14 o 
   0   6   4      188.75      196.83     16.78 o 
   1   6   4     2445.31     2581.22    220.77 o 
   2   6   4     2677.70     3321.63    470.68 o 
   3   6   4     1525.37     1912.17    157.53 o 
   4   6   4      150.82      505.47    138.62 o 
   5   6   4      231.83      289.24     74.94 o 
   6   6   4       96.03       65.64     38.76 o 
  -6   7   4      144.63      196.36     56.69 o 
  -5   7   4        8.39       23.13     23.93 o 
  -4   7   4      374.61      387.91     31.15 o 
  -3   7   4      225.51      325.23     34.58 o 
  -2   7   4      238.10      289.09     43.14 o 
  -1   7   4     1100.83     1044.11     58.59 o 
   0   7   4      349.75      307.76     19.28 o 
   1   7   4     1100.48     1169.57    113.57 o 
   2   7   4      254.12      484.06     64.38 o 
   3   7   4      208.67      351.43     72.38 o 
   4   7   4      518.31      544.38     60.88 o 
   5   7   4        7.73        5.93     57.48 o 
   6   7   4      148.52      103.56     56.74 o 
  -5   8   4      200.51      274.99     47.64 o 
  -4   8   4      106.04      101.64     25.32 o 
  -3   8   4      773.50      698.93     41.21 o 
  -2   8   4      763.73      740.99     62.73 o 
  -1   8   4     3369.71     2874.41    113.78 o 
   0   8   4      731.88      796.29     42.54 o 
   1   8   4     3617.61     3564.05    333.02 o 
   2   8   4      746.55      854.39    258.57 o 
   3   8   4      902.31      957.54    264.29 o 
   4   8   4      118.36      160.18     61.83 o 
   5   8   4      157.44      272.78     81.12 o 
  -5   9   4       28.76       37.76     23.57 o 
  -4   9   4     1195.03     1073.87     86.12 o 
  -3   9   4      216.90      330.82     59.89 o 
  -2   9   4      398.45      474.56     37.18 o 
  -1   9   4      552.64      471.06     43.81 o 
   0   9   4      810.10      902.14     73.05 o 
   1   9   4      578.90      522.55     85.28 o 
   2   9   4      384.77      655.01     79.49 o 
   3   9   4      267.25      463.43    118.42 o 
   4   9   4     1218.72     1178.64    250.05 o 
   5   9   4       18.15       17.25     42.81 o 
  -5  10   4       53.02       84.75     27.69 o 
  -4  10   4       68.76       56.49     23.93 o 
  -3  10   4      147.88      195.18     25.07 o 
  -2  10   4     1527.28     1345.34    113.09 o 
  -1  10   4      140.86      171.93     36.55 o 
   0  10   4      181.14      223.43     27.81 o 
   1  10   4       94.06      154.97     74.87 o 
   2  10   4     1511.09     1557.43    428.62 o 
   3  10   4      159.42      292.50    143.52 o 
   4  10   4       54.30       69.74     41.39 o 
   5  10   4       36.16      101.99     49.40 o 
  -4  11   4      301.01      306.60     33.99 o 
  -3  11   4      238.46      221.02     29.36 o 
  -2  11   4      111.08       91.22     20.36 o 
  -1  11   4      209.89      219.63     53.19 o 
   0  11   4      512.04      540.14     46.48 o 
   1  11   4      258.88      318.12     61.56 o 
   2  11   4       90.53       83.19     59.24 o 
   3  11   4      239.72      361.78    113.18 o 
   4  11   4      264.98      308.56    167.40 o 
  -4  12   4      208.71      234.36     32.70 o 
  -3  12   4      155.57      171.03     26.16 o 
  -2  12   4      331.64      430.20     52.37 o 
  -1  12   4       20.48       78.50     65.32 o 
   0  12   4      740.28      706.86     55.79 o 
   1  12   4       11.81       23.62     32.09 o 
   2  12   4      422.16      478.05    203.58 o 
   3  12   4      164.88      190.44     86.83 o 
   4  12   4      216.06      343.05     73.15 o 
  -3  13   4      314.36      218.84     79.45 o 
  -2  13   4      375.22      338.54    220.69 o 
  -1  13   4       58.77       56.79     31.36 o 
   0  13   4      884.84      840.98     61.88 o 
   1  13   4       42.93       60.50     34.85 o 
   2  13   4      389.65      494.33    135.75 o 
   3  13   4      346.27      359.08    146.63 o 
  -3  14   4       55.02      -38.82     38.69 o 
  -2  14   4       79.27       42.18     58.53 o 
  -1  14   4      320.79      326.44    126.07 o 
   0  14   4       27.48       51.26     34.38 o 
   1  14   4      354.36      345.70    109.30 o 
   2  14   4       80.08       76.27     41.73 o 
   3  14   4       44.77      -54.81     42.88 o 
  -1  15   4       74.20       76.98     47.45 o 
   0  15   4        0.97        9.07     34.02 o 
   1  15   4       81.87       82.63     40.33 o 
   1   0   5     3221.93     3055.26    103.60 o 
   2   0   5     5191.44     4557.34    437.67 o 
   3   0   5      122.56       75.72     31.13 o 
   4   0   5        4.17       -1.00     28.33 o 
   5   0   5      194.71      313.02     64.08 o 
   6   0   5       93.54       44.27     21.36 o 
  -6   1   5      364.09      347.25     63.85 o 
  -5   1   5       59.42       90.51     19.23 o 
  -4   1   5      296.93      541.54    144.77 o 
  -3   1   5      983.87      935.20     61.78 o 
  -2   1   5     1334.69     1199.25     61.38 o 
  -1   1   5     6752.77     6734.29    171.87 o 
   0   1   5     9384.55     9680.96    293.94 o 
   1   1   5     6321.71     6415.27    187.87 o 
   2   1   5     1010.44      895.74     61.14 o 
   3   1   5     1166.37     1082.72     61.02 o 
   4   1   5      327.15      441.96     72.84 o 
   5   1   5       87.31      205.15     52.16 o 
   6   1   5      371.86      273.25     39.40 o 
  -6   2   5      100.12      141.84     59.44 o 
  -5   2   5      251.71      257.79     45.36 o 
  -4   2   5      787.79      763.47    165.97 o 
  -3   2   5      206.86      193.62     35.61 o 
  -2   2   5     5659.33     5140.41    177.69 o 
  -1   2   5    42588.37    40285.62   1166.94 o 
   0   2   5    28114.10    27679.28   1106.69 o 
   1   2   5    42907.43    43617.41   1602.73 o 
   2   2   5     5541.45     5130.75    171.97 o 
   3   2   5      145.21      165.00     23.35 o 
   4   2   5      822.91      711.10     70.88 o 
   5   2   5      241.14      391.98     65.37 o 
   6   2   5       99.74      126.43     28.15 o 
  -6   3   5      314.08      290.52     55.34 o 
  -5   3   5      403.72      502.74     46.29 o 
  -4   3   5        6.25       43.23     22.14 o 
  -3   3   5     4913.10     4502.36    161.92 o 
  -2   3   5     4567.00     4210.68    130.43 o 
  -1   3   5     4966.66     5502.39    273.90 o 
   0   3   5      263.73      281.30     15.88 o 
   1   3   5     4749.12     5487.83    169.26 o 
   2   3   5     4502.76     4496.87    191.56 o 
   3   3   5     5047.10     4558.98    339.62 o 
   4   3   5        4.12        8.42     25.51 o 
   5   3   5      402.65      534.27     78.82 o 
   6   3   5      295.93      228.46     62.49 o 
  -6   4   5      295.62      237.71     53.02 o 
  -5   4   5      143.61      141.46     60.54 o 
  -4   4   5        5.94       10.94     26.94 o 
  -3   4   5      998.26      971.78     28.50 o 
  -2   4   5     1416.68     1232.68     50.82 o 
  -1   4   5      441.17      476.00     51.89 o 
   0   4   5       57.41       72.39     16.53 o 
   1   4   5      323.03      365.15     25.94 o 
   2   4   5     1422.55     1516.08     98.18 o 
   3   4   5      947.34      971.12     91.01 o 
   4   4   5       13.41       23.78     26.27 o 
   5   4   5      186.49      360.68     64.51 o 
   6   4   5      297.11      235.67     56.95 o 
  -6   5   5      240.57      238.74     71.09 o 
  -5   5   5      457.88      484.60     65.81 o 
  -4   5   5       48.46       90.88     40.37 o 
  -3   5   5      982.67      901.34     36.00 o 
  -2   5   5     3657.76     3620.78    111.23 o 
  -1   5   5     6774.66     7220.79    292.59 o 
   0   5   5      742.28      739.65     28.62 o 
   1   5   5     6494.51     7901.20    626.89 o 
   2   5   5     3829.01     4760.81    543.88 o 
   3   5   5     1149.82     1297.52    118.24 o 
   5   5   5      458.56      573.60     87.96 o 
   6   5   5      233.08      248.46     83.94 o 
  -6   6   5      100.63       62.09     45.34 o 
  -5   6   5        0.55       24.77     28.01 o 
  -4   6   5      379.18      563.45     64.43 o 
  -3   6   5      863.22      853.73     40.44 o 
  -2   6   5     3023.26     2750.80    107.63 o 
  -1   6   5      895.61      801.04     52.47 o 
   0   6   5     3568.59     3552.69    229.09 o 
   1   6   5      711.18      825.10    106.71 o 
   2   6   5     2931.78     3291.69    454.30 o 
   3   6   5      806.89     1106.70     97.15 o 
   4   6   5      344.03      448.48     54.31 o 
   5   6   5        5.06       -9.52     53.74 o 
   6   6   5      127.05       95.14     67.00 o 
  -6   7   5       40.27       56.13     42.68 o 
  -5   7   5      163.02      167.94     36.76 o 
  -4   7   5      584.37      544.09     32.71 o 
  -3   7   5      656.63      599.80     29.82 o 
  -2   7   5     1407.45     1391.16     66.93 o 
  -1   7   5     4271.09     3685.05    140.46 o 
   0   7   5      360.43      353.83     25.31 o 
   1   7   5     4164.63     4127.29    447.08 o 
   2   7   5     1305.33     1757.89    242.91 o 
   3   7   5      627.00      683.26    193.29 o 
   4   7   5      519.70      565.60     66.64 o 
   5   7   5      188.80      274.26     78.05 o 
   6   7   5       40.46      110.69     72.65 o 
  -5   8   5      435.30      389.90     71.67 o 
  -4   8   5        8.80       67.23     32.94 o 
  -3   8   5      276.94      279.44     25.84 o 
  -2   8   5     1617.16     1506.99     73.97 o 
  -1   8   5      434.49      393.47     27.16 o 
   0   8   5     2146.06     2133.06     92.37 o 
   1   8   5      503.05      524.12     61.61 o 
   2   8   5     1623.52     1701.45    389.05 o 
   3   8   5      267.24      392.88     51.89 o 
   4   8   5       11.41       82.55     38.20 o 
   5   8   5      418.83      563.70    105.33 o 
  -5   9   5      245.36      321.16     65.75 o 
  -4   9   5      218.38      328.42     31.39 o 
  -3   9   5     1559.52     1392.64    104.19 o 
  -2   9   5     1471.39     1216.02     63.77 o 
  -1   9   5      384.16      334.73     22.89 o 
   0   9   5       36.69       37.19     16.39 o 
   1   9   5      391.59      405.20     39.64 o 
   2   9   5     1396.62     1480.66    437.24 o 
   3   9   5     1488.01     1602.77    541.54 o 
   4   9   5      236.32      423.65     60.62 o 
   5   9   5      240.44      249.63     54.89 o 
  -5  10   5      228.60      287.23     40.73 o 
  -4  10   5      133.02      124.08     29.76 o 
  -3  10   5      296.79      285.31     27.23 o 
  -2  10   5      525.49      529.13     67.01 o 
  -1  10   5      327.35      275.67     48.09 o 
   0  10   5      422.17      394.20     31.78 o 
   1  10   5      251.52      296.22    139.24 o 
   2  10   5      512.71      625.83     98.78 o 
   3  10   5      278.83      363.07    143.26 o 
   4  10   5      157.06      192.63    134.00 o 
   5  10   5      242.04      324.05     94.23 o 
  -4  11   5       53.61       74.33     34.49 o 
  -3  11   5      384.52      379.98     35.09 o 
  -2  11   5       83.59       35.19     18.66 o 
  -1  11   5      389.18      412.00     75.73 o 
   0  11   5      675.56      666.76     55.13 o 
   1  11   5      406.62      446.00     86.17 o 
   2  11   5      136.93      148.82     44.24 o 
   3  11   5      415.12      523.22    189.03 o 
   4  11   5       67.18      100.17     46.21 o 
  -4  12   5      193.15      183.03     36.17 o 
  -3  12   5      281.08      274.54     48.14 o 
  -2  12   5      499.38      399.81    110.85 o 
  -1  12   5      398.79      390.67    110.38 o 
   0  12   5      217.65      224.93     36.83 o 
   1  12   5      423.37      425.89     59.84 o 
   2  12   5      489.78      518.88     85.05 o 
   3  12   5      301.37      398.03    153.53 o 
   4  12   5      176.05      281.38    145.65 o 
  -3  13   5      156.35      131.39     62.89 o 
  -2  13   5      161.31      117.66    115.43 o 
  -1  13   5      484.30      444.39     79.21 o 
   0  13   5      264.04      269.04     41.30 o 
   1  13   5      458.48      481.61     87.37 o 
   2  13   5      140.48      114.57     51.75 o 
   3  13   5      136.07      201.64     57.05 o 
  -2  14   5      100.64       50.14     61.61 o 
  -1  14   5      115.02      114.53     37.57 o 
   0  14   5      223.53      262.79     44.81 o 
   1  14   5      102.43      129.94     39.69 o 
   2  14   5       87.41       69.57     66.76 o 
  -1  15   5      166.48      125.72     42.09 o 
   0  15   5      279.44      310.45     48.60 o 
   1  15   5      179.89      130.37     40.34 o 
   0   0   6      290.89      278.67     17.59 o 
   1   0   6     2519.42     2565.06     88.40 o 
   2   0   6     2038.67     1879.40    145.44 o 
   3   0   6      111.21      103.88     21.16 o 
   4   0   6     3374.21     3259.27    153.83 o 
   5   0   6       79.43      132.55     35.94 o 
   6   0   6        0.98        8.94     18.33 o 
  -6   1   6      162.65      127.46     25.08 o 
  -5   1   6      536.68      548.50     55.22 o 
  -4   1   6     1379.49     1242.10     75.15 o 
  -3   1   6      643.89      582.20     67.67 o 
  -2   1   6      299.76      271.70     25.16 o 
  -1   1   6     7870.10     7539.07    224.60 o 
   0   1   6      152.27      194.04     18.64 o 
   1   1   6     8301.90     7970.32    248.53 o 
   2   1   6      324.82      297.21     19.20 o 
   3   1   6      723.58      688.85     46.64 o 
   4   1   6     1437.30     1309.29     75.10 o 
   5   1   6      590.14      550.59     71.11 o 
   6   1   6      155.80      100.02     35.37 o 
  -6   2   6      109.27       98.92     53.98 o 
  -5   2   6      267.23      212.04     24.73 o 
  -4   2   6     1660.02     1461.04     85.49 o 
  -3   2   6       49.11       40.37     19.32 o 
  -2   2   6      488.65      508.53     28.39 o 
  -1   2   6     7849.50     8106.96    212.39 o 
   0   2   6     6142.83     6435.86    254.68 o 
   1   2   6     8088.48     8468.70    216.30 o 
   2   2   6      511.01      515.33     25.46 o 
   3   2   6       66.63       47.52     12.55 o 
   4   2   6     1605.69     1472.07     80.86 o 
   5   2   6      243.94      345.46     63.65 o 
   6   2   6      100.44      115.07     41.76 o 
  -6   3   6       32.31       88.30     41.34 o 
  -5   3   6      574.07      667.60     53.85 o 
  -4   3   6      876.12      873.72     50.69 o 
  -3   3   6     3063.56     2730.94    105.98 o 
  -2   3   6     1869.53     1846.82     84.64 o 
  -1   3   6    10610.78    11063.38    379.72 o 
   0   3   6     5759.33     5930.46    217.06 o 
   1   3   6    10862.58    11618.52    280.32 o 
   2   3   6     1919.36     2027.93     58.00 o 
   3   3   6     3133.86     2866.50    133.58 o 
   4   3   6      962.93      961.77     82.65 o 
   5   3   6      444.64      509.00     67.38 o 
   6   3   6       25.81       97.05     55.99 o 
  -6   4   6       34.84      113.58     34.99 o 
  -5   4   6     1736.75     1537.24     78.73 o 
  -4   4   6     1169.36     1127.04     93.28 o 
  -3   4   6     1308.47     1256.83     50.77 o 
  -2   4   6      775.01     1096.76     89.09 o 
  -1   4   6      912.11      923.31     71.51 o 
   0   4   6     8228.82     9025.12    386.73 o 
   1   4   6      976.19     1087.68     42.28 o 
   2   4   6      734.47     1145.97     88.28 o 
   3   4   6     1240.87     1289.03     61.30 o 
   4   4   6     1276.46     1298.58    101.89 o 
   5   4   6     1809.72     1750.77    134.52 o 
  -6   5   6      116.05      130.44     37.28 o 
  -5   5   6      600.59      565.45     64.53 o 
  -4   5   6       21.87       -0.45     22.28 o 
  -3   5   6      981.46      928.75     46.09 o 
  -2   5   6     3761.46     3870.04    147.13 o 
  -1   5   6      567.96      493.53     91.51 o 
   0   5   6       78.45       83.75      8.89 o 
   1   5   6      427.47      494.33     71.36 o 
   2   5   6     3602.68     4579.58    494.10 o 
   3   5   6      830.73      985.51     49.99 o 
   4   5   6       11.45       16.56     24.99 o 
   5   5   6      597.75      669.56     88.92 o 
   6   5   6      107.91      180.70     79.06 o 
  -6   6   6        9.68      -22.32     29.66 o 
  -5   6   6       22.57       75.14     29.44 o 
  -4   6   6     2081.43     1766.75    139.65 o 
  -3   6   6      790.56      697.17     36.51 o 
  -2   6   6      529.09      457.01     71.62 o 
  -1   6   6     3461.70     3478.58    114.04 o 
   0   6   6     3950.23     4538.77    137.27 o 
   1   6   6     3356.83     4018.23    420.84 o 
   2   6   6      534.33      667.22    106.12 o 
   3   6   6      852.85     1031.24    145.22 o 
   4   6   6     2185.06     2291.86    331.89 o 
   5   6   6       31.34       37.18     61.45 o 
   6   6   6       10.38       35.03     61.93 o 
  -6   7   6       14.20      -33.31     28.47 o 
  -5   7   6      639.99      665.77     75.46 o 
  -4   7   6      248.69      335.05     33.81 o 
  -3   7   6      462.93      434.33     26.84 o 
  -2   7   6     1465.47     1508.34     82.27 o 
  -1   7   6     1088.19     1173.51     59.03 o 
   0   7   6      654.25      684.41     26.79 o 
   1   7   6     1083.81     1344.35    157.13 o 
   2   7   6     1439.56     1667.58    253.65 o 
   3   7   6      398.42      565.55     67.84 o 
   4   7   6      279.66      356.90     53.25 o 
   5   7   6      640.53      851.22    108.87 o 
   6   7   6        8.68       43.36     73.60 o 
  -5   8   6       54.13      141.63     37.81 o 
  -4   8   6      751.49      645.86     85.37 o 
  -3   8   6      589.78      583.51     37.96 o 
  -2   8   6      453.65      553.88     60.36 o 
  -1   8   6      485.36      419.98     44.10 o 
   0   8   6     2774.94     2643.32     99.05 o 
   1   8   6      440.74      466.58     54.94 o 
   2   8   6      449.10      701.71    131.06 o 
   3   8   6      634.81      677.12    190.73 o 
   4   8   6      699.14      698.20    101.12 o 
   5   8   6       60.11      207.93     80.97 o 
  -5   9   6       95.40      148.34     32.11 o 
  -4   9   6      307.98      344.06     53.95 o 
  -3   9   6      443.00      437.35     28.63 o 
  -2   9   6      681.80      608.88     42.65 o 
  -1   9   6      383.10      395.25     37.55 o 
   0   9   6        3.37       13.23     13.34 o 
   1   9   6      381.74      350.14     39.97 o 
   2   9   6      611.95      675.59    223.97 o 
   3   9   6      526.44      583.21    116.39 o 
   4   9   6      299.82      388.10    145.41 o 
   5   9   6      109.76      168.23     54.81 o 
  -5  10   6       69.12       88.42     30.91 o 
  -4  10   6      119.85      119.48     29.85 o 
  -3  10   6      190.76      188.45     30.93 o 
  -2  10   6      819.61      717.14     65.93 o 
  -1  10   6       19.92       12.60     19.19 o 
   0  10   6     2865.11     2803.81    116.83 o 
   1  10   6       34.71       30.52     25.93 o 
   2  10   6      798.13      842.10    208.68 o 
   3  10   6      195.14      247.59    147.80 o 
   4  10   6       70.79      114.20     45.95 o 
   5  10   6       70.26      100.19     55.25 o 
  -4  11   6      462.57      393.53     42.21 o 
  -3  11   6      224.49      239.23     37.05 o 
  -2  11   6      119.08      120.90     41.96 o 
  -1  11   6      229.94      258.91     44.49 o 
   0  11   6      848.35      882.56     50.95 o 
   1  11   6      246.44      313.21    108.46 o 
   2  11   6       89.34      102.79     59.46 o 
   3  11   6      182.58      242.42     88.06 o 
   4  11   6      440.50      519.12    215.95 o 
  -4  12   6       67.49       43.67     30.40 o 
  -3  12   6      240.20      216.92     75.25 o 
  -2  12   6      140.62      102.32     36.95 o 
  -1  12   6      141.29      197.15     73.53 o 
   0  12   6      428.40      460.89     43.54 o 
   1  12   6      190.41      289.87     69.25 o 
   2  12   6      176.74      190.28     68.87 o 
   3  12   6      267.02      363.64    125.02 o 
   4  12   6       41.76       92.30     50.64 o 
  -3  13   6       83.80       56.69     40.89 o 
  -2  13   6        7.85      -25.72     37.09 o 
  -1  13   6      187.18      192.26     42.71 o 
   0  13   6       27.78       59.51     31.13 o 
   1  13   6      206.97      221.30     93.37 o 
   2  13   6        9.78        5.05     36.12 o 
   3  13   6       96.07      101.82     67.86 o 
  -2  14   6       14.47       14.49     33.79 o 
  -1  14   6      314.87      288.79     65.54 o 
   0  14   6       58.75       64.23     34.48 o 
   1  14   6      284.83      286.43     89.70 o 
   2  14   6       16.52       30.88     40.18 o 
  -1  15   6      119.55      146.90     39.60 o 
   0  15   6        6.43       54.97     34.91 o 
   1  15   6      147.87      115.72     49.10 o 
   1   0   7      857.66      875.98     45.49 o 
   2   0   7     6075.39     5379.10    182.35 o 
   3   0   7      287.81      299.06     31.31 o 
   4   0   7      418.28      720.57     75.23 o 
   5   0   7      104.69      119.42     33.47 o 
   6   0   7      305.67      167.62     41.06 o 
  -6   1   7       20.67       28.63     18.55 o 
  -5   1   7      127.42      205.03     40.22 o 
  -4   1   7       15.60       73.95     38.93 o 
  -3   1   7     2901.83     2466.15    117.20 o 
  -2   1   7      826.18      822.54     47.49 o 
  -1   1   7      384.25      360.97     15.73 o 
   0   1   7     7364.10     7555.87    235.93 o 
   1   1   7      284.26      258.13     20.27 o 
   2   1   7      880.90      876.58     37.37 o 
   3   1   7     2743.11     2515.29    141.68 o 
   4   1   7       17.58       71.29     25.44 o 
   5   1   7      144.92      235.04     41.15 o 
   6   1   7       24.86       23.63     47.59 o 
  -6   2   7      806.53      717.04     66.81 o 
  -5   2   7       31.42       12.96     17.69 o 
  -4   2   7       39.25      179.12     49.39 o 
  -3   2   7       49.27       48.32     18.91 o 
  -2   2   7     1745.70     1316.78     53.23 o 
  -1   2   7     6127.03     6625.87    172.16 o 
   0   2   7     1281.37     1217.85     61.28 o 
   1   2   7     5982.18     6354.44    168.67 o 
   2   2   7     1454.76     1225.13     49.21 o 
   3   2   7       60.19       42.47     15.81 o 
   5   2   7       28.79       27.47     36.08 o 
   6   2   7      797.21      873.28     99.21 o 
  -6   3   7       97.54       91.13     32.55 o 
  -5   3   7     1404.33     1106.07     64.25 o 
  -4   3   7      659.97      704.95     44.13 o 
  -3   3   7     3075.47     2837.20    107.28 o 
  -2   3   7     4444.47     4668.63    142.47 o 
  -1   3   7     3030.26     3179.43    108.99 o 
   0   3   7      105.29      120.51     13.15 o 
   1   3   7     2582.83     3143.43     97.21 o 
   2   3   7     4498.55     4876.39    173.62 o 
   3   3   7     3016.31     2768.45    124.86 o 
   4   3   7      676.35      764.07     78.17 o 
   5   3   7     1452.85     1353.23    115.52 o 
   6   3   7       96.85      151.70     61.06 o 
  -6   4   7      442.78      406.94     49.14 o 
  -5   4   7      233.25      446.84    117.66 o 
  -4   4   7      666.82      718.85     78.14 o 
  -3   4   7      618.65      626.01     43.91 o 
  -2   4   7     4433.74     4005.06    203.00 o 
  -1   4   7     1022.96     1060.11     37.82 o 
   0   4   7     2012.79     1992.43     63.24 o 
   1   4   7      953.18     1004.44     49.05 o 
   2   4   7     4527.87     4780.71    405.84 o 
   3   4   7      619.75      621.14     35.12 o 
   4   4   7      633.50      722.87     69.34 o 
   5   4   7      216.30      582.36     72.84 o 
  -6   5   7       13.14       13.28     29.59 o 
  -5   5   7       35.15       56.10     28.82 o 
  -4   5   7       48.82       64.75     24.43 o 
  -3   5   7     1246.47     1060.16     79.18 o 
  -2   5   7      348.51      490.51     58.20 o 
  -1   5   7     3917.30     3981.31    134.17 o 
   0   5   7     3212.03     3035.23    132.83 o 
   1   5   7     4145.68     4738.53    271.44 o 
   2   5   7      317.79      472.91     40.86 o 
   3   5   7     1136.96     1245.87    178.53 o 
   4   5   7       56.17       67.60     29.69 o 
   5   5   7       60.75       91.38     35.15 o 
   6   5   7       16.39       24.69     54.84 o 
  -6   6   7       51.71       24.17     32.09 o 
  -5   6   7      166.89      131.10     32.90 o 
  -4   6   7       76.22      134.19     31.13 o 
  -3   6   7      233.33      256.71     25.62 o 
  -2   6   7     2309.73     2215.24     89.15 o 
  -1   6   7       94.40       96.13     14.61 o 
   0   6   7       30.09       27.21      9.68 o 
   1   6   7       61.59       90.27     12.66 o 
   2   6   7     2270.35     2429.78    334.72 o 
   3   6   7      251.19      345.21     32.12 o 
   4   6   7       73.63      143.49     36.45 o 
   5   6   7      167.60      175.15     67.48 o 
   6   6   7       40.05       60.30     64.56 o 
  -6   7   7       55.35       25.73     31.24 o 
  -5   7   7      223.31      302.77     42.32 o 
  -4   7   7      499.86      480.59     46.48 o 
  -3   7   7       43.52       49.51     17.72 o 
  -2   7   7     2260.08     2198.46    119.42 o 
  -1   7   7     6607.43     5937.66    352.00 o 
   0   7   7        8.35        1.97      8.73 o 
   1   7   7     6789.49     7170.80    742.81 o 
   2   7   7     2320.18     2615.12    393.85 o 
   3   7   7       16.88       21.67     19.92 o 
   4   7   7      388.96      496.09     56.90 o 
   5   7   7      200.06      414.33     86.00 o 
   6   7   7       59.60        9.04     71.78 o 
  -5   8   7      347.13      461.56     93.52 o 
  -4   8   7      177.60      235.49     30.54 o 
  -3   8   7      169.13      194.67     30.14 o 
  -2   8   7     1652.07     1552.20    109.58 o 
  -1   8   7      399.71      335.66     33.98 o 
   0   8   7      930.86      977.04     61.00 o 
   1   8   7      432.17      421.10     49.95 o 
   2   8   7     1580.97     2031.08    348.22 o 
   3   8   7      204.80      283.58     86.64 o 
   4   8   7      192.82      296.26     74.10 o 
   5   8   7      364.62      543.89    102.08 o 
  -5   9   7      182.13      274.71     43.37 o 
  -4   9   7      364.33      390.04     46.51 o 
  -3   9   7      139.50      176.17     27.40 o 
  -2   9   7      625.10      515.23     76.07 o 
  -1   9   7      421.97      383.35     35.51 o 
   0   9   7      207.61      259.91     26.93 o 
   1   9   7      450.77      470.79     62.00 o 
   2   9   7      653.41      593.43    183.96 o 
   3   9   7      142.13      267.28     85.52 o 
   4   9   7      409.00      519.36     92.77 o 
   5   9   7      173.58      265.76     74.37 o 
  -5  10   7      201.79      304.93     57.26 o 
  -4  10   7      163.90      157.20     30.58 o 
  -3  10   7      267.94      231.41     43.10 o 
  -2  10   7      384.44      326.10     38.04 o 
  -1  10   7      869.57      726.48    117.15 o 
   0  10   7      453.01      484.56     47.86 o 
   1  10   7      885.24      853.88    205.16 o 
   2  10   7      389.23      393.42     86.62 o 
   3  10   7      282.31      303.71     98.63 o 
   4  10   7      169.66      205.76    126.00 o 
   5  10   7      195.53      305.47     68.89 o 
  -4  11   7      118.71      175.62     33.74 o 
  -3  11   7       61.08       34.54     22.69 o 
  -2  11   7      832.67      710.21    133.78 o 
  -1  11   7      604.09      551.77     66.57 o 
   0  11   7     3208.78     2958.65    191.98 o 
   1  11   7      595.83      582.56    139.29 o 
   2  11   7      802.72      768.32    263.64 o 
   3  11   7       99.99      136.74     45.49 o 
   4  11   7      126.24      212.50     54.91 o 
  -4  12   7       24.04      -13.26     26.61 o 
  -3  12   7      141.03      142.36     35.32 o 
  -2  12   7      133.46       72.19     55.00 o 
  -1  12   7      243.28      234.99     41.11 o 
   0  12   7      118.71      164.24     34.25 o 
   1  12   7      250.95      296.92     99.75 o 
   2  12   7       97.78       83.55     58.91 o 
   3  12   7      123.05      199.49     67.31 o 
   4  12   7       24.18       54.28     51.49 o 
  -3  13   7       38.83        5.74     30.36 o 
  -2  13   7        6.02      -42.74     43.98 o 
  -1  13   7      147.66      106.95     35.52 o 
   0  13   7      852.33      667.93     77.67 o 
   1  13   7      126.83      138.42     57.28 o 
   2  13   7        4.09      -46.78     32.86 o 
   3  13   7       57.27       15.56     42.48 o 
  -2  14   7      487.21      363.64    196.07 o 
  -1  14   7      137.46      170.88     82.29 o 
   0  14   7       22.27       12.88     30.66 o 
   1  14   7      112.19      148.69     45.77 o 
   2  14   7      464.96      515.04    202.46 o 
  -1  15   7       27.40       51.68     32.91 o 
   0  15   7      556.31      518.38     53.19 o 
   1  15   7       17.52       54.01     38.68 o 
   0   0   8       28.56       19.35      9.76 o 
   1   0   8      335.01      290.23     13.66 o 
   2   0   8      219.67      182.62     17.58 o 
   3   0   8        5.43       17.83     16.03 o 
   4   0   8     3890.34     3310.77    156.36 o 
   5   0   8      602.17      581.64     53.38 o 
   6   0   8        1.81       12.35     38.79 o 
  -6   1   8       43.69       49.36     28.02 o 
  -5   1   8     1080.51      949.65     69.95 o 
  -4   1   8      947.11      795.30     57.33 o 
  -3   1   8      401.38      351.77     44.96 o 
  -2   1   8      264.97      287.66     21.08 o 
  -1   1   8     3094.96     3046.72    107.87 o 
   0   1   8     1769.54     1596.07     51.40 o 
   1   1   8     3638.28     3710.01    145.19 o 
   2   1   8      291.19      305.79     20.10 o 
   3   1   8      520.52      457.51     28.23 o 
   4   1   8      834.19      786.50     55.91 o 
   5   1   8     1107.99      989.01     68.86 o 
   6   1   8       42.51       66.42     51.06 o 
  -6   2   8        2.52       45.76     34.37 o 
  -5   2   8      343.12      340.22    107.63 o 
  -4   2   8     2663.63     2229.46    116.21 o 
  -3   2   8      329.02      313.11     27.25 o 
  -2   2   8      509.87      515.49     29.13 o 
  -1   2   8     9141.74     9103.70    262.79 o 
   0   2   8      237.42      188.46      8.87 o 
   1   2   8     8890.42     8824.40    239.64 o 
   2   2   8      517.74      579.74     27.44 o 
   3   2   8      265.71      272.25     22.92 o 
   4   2   8     2740.62     2321.45     90.42 o 
   5   2   8      339.37      424.05     49.95 o 
   6   2   8        3.15      135.95     57.52 o 
  -6   3   8       27.97       48.92     30.67 o 
  -5   3   8      173.48      234.77     53.04 o 
  -4   3   8      467.40      571.88     43.88 o 
  -3   3   8     3244.00     3028.09    118.01 o 
  -2   3   8     4826.98     4963.66    151.15 o 
  -1   3   8    15127.39    15753.46    412.77 o 
   0   3   8    12166.53    12171.24    700.67 o 
   1   3   8    15303.66    15808.36    455.39 o 
   2   3   8     4603.72     5087.36    150.05 o 
   3   3   8     3398.03     3265.39    113.49 o 
   4   3   8      502.48      495.84     55.90 o 
   5   3   8      244.66      483.97     65.32 o 
   6   3   8       33.50       76.86     54.56 o 
  -6   4   8       54.32       76.79     33.30 o 
  -5   4   8     1085.35      862.21     80.79 o 
  -4   4   8     1094.84      989.85     55.60 o 
  -3   4   8     1443.88     1259.27     50.56 o 
  -2   4   8     1139.66     1318.39     48.69 o 
  -1   4   8     4265.07     4505.16    122.46 o 
   0   4   8     9026.22     9333.64    383.04 o 
   1   4   8     4426.87     4899.02    128.35 o 
   2   4   8     1127.26     1418.11     88.48 o 
   3   4   8     1503.48     1409.34    116.26 o 
   4   4   8     1111.53     1295.95    103.47 o 
   5   4   8      981.75      971.00     93.99 o 
  -6   5   8       53.62       28.83     28.74 o 
  -5   5   8      187.96      192.71     35.73 o 
  -4   5   8      669.00      589.94     42.92 o 
  -3   5   8      550.62      502.19     30.19 o 
  -2   5   8     1302.67     1435.60     98.40 o 
  -1   5   8     5918.11     5754.94    157.17 o 
   0   5   8     1865.08     2003.65    114.59 o 
   1   5   8     6149.20     6232.39    202.20 o 
   2   5   8     1352.69     1542.67    153.91 o 
   3   5   8      561.02      674.57     47.58 o 
   4   5   8      638.82      782.62     82.53 o 
   5   5   8      230.97      286.11     46.72 o 
   6   5   8       54.66       24.07     61.02 o 
  -6   6   8       72.51       61.61     32.89 o 
  -5   6   8       47.50       73.36     29.61 o 
  -4   6   8      226.43      307.73     37.57 o 
  -3   6   8      753.49      696.17     36.55 o 
  -2   6   8     1587.08     1558.51     78.78 o 
  -1   6   8      936.74      918.60     38.93 o 
   0   6   8     1327.36     1471.15     84.14 o 
   1   6   8     1138.40     1255.39    106.83 o 
   2   6   8     1502.21     1703.66    208.41 o 
   3   6   8      786.91      983.23    149.87 o 
   4   6   8      242.71      359.85     40.17 o 
   5   6   8       53.39       66.66     60.63 o 
   6   6   8       71.91       88.58     69.97 o 
  -5   7   8      172.52      222.65     39.27 o 
  -4   7   8      155.07      193.99     42.22 o 
  -3   7   8       19.55       36.30     17.50 o 
  -2   7   8     1653.03     1603.54     98.74 o 
  -1   7   8     1277.16     1161.12     55.52 o 
   0   7   8     2112.41     2152.15     72.53 o 
   1   7   8     1418.48     1563.11    162.39 o 
   2   7   8     1668.09     1787.82    261.96 o 
   3   7   8       46.86       43.76     22.17 o 
   4   7   8      156.38      232.35     48.48 o 
   5   7   8      169.62      273.01     77.86 o 
  -5   8   8       13.52       26.24     28.85 o 
  -4   8   8      360.87      394.58     49.31 o 
  -3   8   8     1133.73     1037.14     92.81 o 
  -2   8   8      423.08      451.53     73.87 o 
  -1   8   8      606.63      531.48     32.53 o 
   0   8   8     4499.35     3946.34    229.30 o 
   1   8   8      604.21      635.72     59.23 o 
   2   8   8      396.28      521.49     59.87 o 
   3   8   8     1071.63     1271.68    379.24 o 
   4   8   8      377.94      437.38     91.05 o 
   5   8   8       23.25       23.45     65.18 o 
  -5   9   8       41.85       76.72     34.66 o 
  -4   9   8      353.55      397.48     47.47 o 
  -3   9   8      879.34      803.62     85.94 o 
  -2   9   8      739.35      662.53     46.15 o 
  -1   9   8      879.26      798.56     82.73 o 
   0   9   8      352.30      351.21     24.71 o 
   1   9   8      855.80      919.91    104.62 o 
   2   9   8      784.29      808.83    253.35 o 
   3   9   8      936.79      968.96    348.13 o 
   4   9   8      351.68      495.63    131.68 o 
   5   9   8       35.91      111.46     81.88 o 
  -5  10   8       91.37      101.92     32.27 o 
  -4  10   8      206.42      219.23     32.52 o 
  -3  10   8      293.67      301.66     52.33 o 
  -2  10   8      482.32      426.30     52.01 o 
  -1  10   8      435.11      500.00     85.22 o 
   0  10   8     1470.43     1465.40     82.91 o 
   1  10   8      515.40      560.99    206.07 o 
   2  10   8      539.63      546.66    130.27 o 
   3  10   8      256.96      426.50    145.49 o 
   4  10   8      188.86      230.32    125.72 o 
   5  10   8       87.29      162.19     61.01 o 
  -4  11   8      134.03       96.06     29.06 o 
  -3  11   8      104.76      108.01     26.71 o 
  -2  11   8      711.35      634.31    165.71 o 
  -1  11   8       94.04      134.45     33.63 o 
   0  11   8        1.27       75.54     20.88 o 
   1  11   8       79.55      109.05     38.35 o 
   2  11   8      796.64      786.61    240.02 o 
   3  11   8      118.10      196.37     54.96 o 
   4  11   8      136.18      122.90     49.14 o 
  -4  12   8      101.26       69.33     30.08 o 
  -3  12   8      467.33      410.55     65.13 o 
  -2  12   8       77.84       29.84     31.16 o 
  -1  12   8        6.64        6.23     20.90 o 
   0  12   8        4.11       41.43     28.81 o 
   1  12   8        1.76        8.12     28.90 o 
   2  12   8       47.71       13.32     36.57 o 
   3  12   8      508.64      524.91    179.97 o 
   4  12   8      122.38       72.07     61.45 o 
  -3  13   8       95.66       25.17     31.21 o 
  -2  13   8       22.49      -22.53     29.66 o 
  -1  13   8       61.06       67.45     25.53 o 
   0  13   8       27.51      101.30     34.42 o 
   1  13   8       37.03       15.88     30.16 o 
   2  13   8       56.59       25.61     45.42 o 
   3  13   8       84.25       83.91     51.57 o 
  -2  14   8       47.00       32.11     60.06 o 
  -1  14   8      245.37      288.30     61.11 o 
   0  14   8      126.55      124.32     35.51 o 
   1  14   8      242.77      298.73    118.47 o 
   2  14   8       53.92       74.66     45.34 o 
  -1  15   8       85.29       57.25     35.53 o 
   0  15   8      247.11      266.64     46.18 o 
   1  15   8       71.25       99.07     42.48 o 
   1   0   9     1618.72     1484.04     58.72 o 
   2   0   9      569.72      534.70     28.59 o 
   3   0   9      916.32      910.25     55.09 o 
   4   0   9       53.87       46.28     34.89 o 
   5   0   9      106.97      222.80     39.05 o 
   6   0   9       16.61       53.65     34.97 o 
  -6   1   9      857.02      556.63    105.60 o 
  -5   1   9      221.27      324.37     81.40 o 
  -4   1   9      500.22      595.71     68.43 o 
  -3   1   9      271.32      276.27     58.07 o 
  -2   1   9     1307.57     1182.48     60.96 o 
  -1   1   9     5934.66     5679.12    166.97 o 
   0   1   9      120.68      191.94     14.56 o 
   1   1   9     6078.66     5727.97    164.28 o 
   2   1   9     1680.92     1552.84    106.24 o 
   3   1   9      205.18      197.26     21.30 o 
   4   1   9      475.91      572.99     36.81 o 
   5   1   9      186.73      233.28     51.16 o 
   6   1   9      844.38      855.14     99.78 o 
  -6   2   9      121.60      114.49     34.50 o 
  -5   2   9       29.82       76.63     32.04 o 
  -4   2   9      475.38      618.49     40.47 o 
  -3   2   9      502.96      514.27     38.66 o 
  -2   2   9      604.20      495.92     25.30 o 
  -1   2   9     6012.63     6344.03    163.88 o 
   0   2   9        1.58       -2.53      4.22 o 
   1   2   9     5825.09     5991.48    157.36 o 
   2   2   9      693.71      645.00     29.23 o 
   3   2   9      564.11      509.95     30.00 o 
   4   2   9      445.10      556.21     72.71 o 
   5   2   9       50.98      122.53     60.85 o 
   6   2   9       99.85      182.04     62.21 o 
  -6   3   9      207.67      258.70     42.44 o 
  -5   3   9      494.16      485.42     51.87 o 
  -4   3   9     1007.72     1054.55     55.59 o 
  -3   3   9     1599.96     1494.84     68.41 o 
  -2   3   9     3756.91     3813.03    113.10 o 
  -1   3   9     3104.44     3540.22    100.38 o 
   0   3   9     6307.77     6139.66    369.65 o 
   1   3   9     3367.90     3840.47     91.52 o 
   2   3   9     3199.62     3495.93    158.57 o 
   3   3   9     1616.03     1710.92    104.18 o 
   4   3   9     1018.78     1006.10     62.95 o 
   5   3   9      489.80      562.45     69.87 o 
   6   3   9      183.70      259.90     72.17 o 
  -6   4   9      270.70      228.96     62.19 o 
  -5   4   9      356.49      395.30     43.00 o 
  -4   4   9      214.46      213.89     30.73 o 
  -3   4   9      789.43      781.43     42.12 o 
  -2   4   9     2773.01     2700.18    107.69 o 
  -1   4   9      936.21      994.78     32.76 o 
   0   4   9      617.38      532.76     41.22 o 
   1   4   9      850.28      883.62     48.89 o 
   2   4   9     2925.28     3009.87    163.86 o 
   3   4   9      711.67      769.12     45.52 o 
   5   4   9      310.22      466.97     66.42 o 
   6   4   9      264.09      353.41     77.38 o 
  -6   5   9       84.94       79.14     33.40 o 
  -5   5   9      162.51      159.52     34.35 o 
  -4   5   9      320.31      392.43     54.20 o 
  -3   5   9      495.36      405.85     31.55 o 
  -2   5   9     6630.16     6178.89    342.75 o 
  -1   5   9      502.21      514.45     25.76 o 
   0   5   9     8480.56     7696.91    429.66 o 
   1   5   9      579.86      605.31     41.59 o 
   2   5   9     6181.07     6548.11    415.74 o 
   3   5   9      581.94      556.62     48.64 o 
   4   5   9      303.48      400.42     44.79 o 
   5   5   9      130.76      220.40     42.91 o 
   6   5   9       86.45      106.91     67.48 o 
  -6   6   9       38.49       16.31     35.21 o 
  -5   6   9       20.65       24.71     34.12 o 
  -4   6   9       78.43       81.08     25.13 o 
  -3   6   9      784.09      750.81     43.16 o 
  -2   6   9     1848.26     1700.79     76.85 o 
  -1   6   9     5227.66     5201.22    160.23 o 
   0   6   9     4322.71     3983.25    313.45 o 
   1   6   9     5213.90     5563.50    355.84 o 
   2   6   9     1719.15     1750.43    203.87 o 
   3   6   9      734.64      892.20    121.88 o 
   4   6   9      101.60       88.18     43.26 o 
   5   6   9       35.62      125.43     65.08 o 
   6   6   9       28.03       37.61     70.16 o 
  -5   7   9      274.37      285.17     65.66 o 
  -4   7   9       41.65      105.77     23.66 o 
  -3   7   9      594.99      505.25     32.05 o 
  -2   7   9     2232.96     2156.48    152.03 o 
  -1   7   9      605.52      546.12     29.54 o 
   0   7   9       59.57       69.19     11.17 o 
   1   7   9      724.24      770.08     76.28 o 
   2   7   9     2296.90     2633.31    418.96 o 
   3   7   9      511.22      624.42     58.66 o 
   4   7   9       34.69       72.07     37.62 o 
   5   7   9      263.43      379.30     85.90 o 
  -5   8   9      300.15      327.51     59.90 o 
  -4   8   9       19.61       15.71     20.85 o 
  -3   8   9      192.64      244.10     32.15 o 
  -2   8   9      747.41      753.54     46.58 o 
  -1   8   9     1759.83     1547.12     90.35 o 
   0   8   9      562.17      581.20     40.80 o 
   1   8   9     1771.18     1783.66    232.84 o 
   2   8   9      684.62      892.56    136.62 o 
   3   8   9      161.87      284.09     64.79 o 
   4   8   9       35.85       16.30     34.16 o 
   5   8   9      321.71      455.06     97.00 o 
  -5   9   9      112.63      155.93     43.89 o 
  -4   9   9       36.50       27.76     22.73 o 
  -3   9   9      449.61      405.09     34.65 o 
  -2   9   9     1434.54     1229.48     97.21 o 
  -1   9   9      946.55      851.74     50.99 o 
   0   9   9      112.36      128.95     18.61 o 
   1   9   9      853.19      875.97    113.37 o 
   2   9   9     1475.26     1494.05    485.88 o 
   3   9   9      395.22      460.70    145.87 o 
   4   9   9       22.42       51.05     40.39 o 
   5   9   9      116.57      125.33     84.27 o 
  -5  10   9      316.85      344.77     83.25 o 
  -4  10   9      104.41      128.53     29.03 o 
  -3  10   9      219.52      259.25     30.87 o 
  -2  10   9      269.43      288.49     47.84 o 
  -1  10   9      435.23      355.52     28.67 o 
   0  10   9     1980.76     1842.59    105.44 o 
   1  10   9      564.32      533.66    101.72 o 
   2  10   9      293.57      355.10    143.64 o 
   3  10   9      242.63      419.29    156.66 o 
   4  10   9       93.87      132.88     51.32 o 
   5  10   9      298.75      393.63     69.84 o 
  -4  11   9        3.89       32.74     25.39 o 
  -3  11   9      443.05      423.53     49.14 o 
  -2  11   9      196.67      188.27     71.23 o 
  -1  11   9      979.19      909.33     63.36 o 
   0  11   9       33.26        9.98     16.44 o 
   1  11   9      993.17     1009.01    227.08 o 
   2  11   9      178.42      261.20    121.72 o 
   3  11   9      440.35      526.46    189.82 o 
   4  11   9        7.19       17.89     42.79 o 
  -4  12   9      101.49       78.37     30.02 o 
  -3  12   9       77.92       51.44     30.93 o 
  -2  12   9        3.20       -7.78     23.24 o 
  -1  12   9      194.73      212.51     26.62 o 
   0  12   9      447.75      413.28     45.37 o 
   1  12   9      166.71      211.39     59.99 o 
   2  12   9        6.17      -17.73     33.34 o 
   3  12   9       76.63      114.14    100.64 o 
   4  12   9       91.16      112.84     53.26 o 
  -3  13   9      208.38      156.92     57.47 o 
  -2  13   9      215.84      148.31     55.72 o 
  -1  13   9       56.67       52.73     25.94 o 
   0  13   9      121.68      106.34     33.42 o 
   1  13   9       75.69       76.52     54.67 o 
   2  13   9      216.54      153.23     64.53 o 
   3  13   9      227.56      170.04     57.52 o 
  -2  14   9       73.36       14.16     73.70 o 
  -1  14   9       37.10       55.51     31.65 o 
   0  14   9      205.23      216.04     40.35 o 
   1  14   9       17.64       47.25     34.96 o 
   2  14   9       85.36       57.98     41.92 o 
   0  15   9       20.00       49.71     34.37 o 
   0   0  10     7058.09     6916.55    337.10 o 
   1   0  10     2950.67     2732.66     96.16 o 
   2   0  10       68.64       67.34     12.90 o 
   3   0  10     2912.92     2621.04     98.75 o 
   4   0  10        1.79      -12.37     15.67 o 
   5   0  10      549.72      471.08     59.65 o 
   6   0  10      154.05      142.92     40.92 o 
  -6   1  10      131.71      187.01     85.18 o 
  -5   1  10       95.32      107.73     52.54 o 
  -4   1  10     3047.65     2723.98    165.82 o 
  -3   1  10      678.44      607.17     35.29 o 
  -2   1  10      166.43      177.66     15.19 o 
  -1   1  10      475.95      500.21     20.52 o 
   0   1  10     2088.22     1945.39     49.25 o 
   1   1  10      512.03      482.35     21.73 o 
   2   1  10      162.67      216.23     22.97 o 
   3   1  10      660.32      642.08     38.83 o 
   4   1  10     2986.09     2734.49    104.44 o 
   5   1  10       89.59      146.51     53.00 o 
   6   1  10      144.57      322.83     73.79 o 
  -6   2  10       21.11       42.56     32.74 o 
  -5   2  10      197.18      238.91     39.23 o 
  -4   2  10      673.51      716.05     44.05 o 
  -3   2  10     1900.78     1799.38     75.10 o 
  -2   2  10      718.96      682.94     30.00 o 
  -1   2  10     5412.90     5371.53    138.13 o 
   0   2  10      598.50      567.44     18.27 o 
   1   2  10     5110.46     4899.78    132.22 o 
   2   2  10      694.58      704.65     32.95 o 
   3   2  10     1864.46     1819.45     73.23 o 
   4   2  10      673.93      699.15     40.80 o 
   5   2  10      215.48      314.82     44.36 o 
   6   2  10       18.69       46.66     50.20 o 
  -6   3  10       25.10       35.42     34.19 o 
  -5   3  10      309.27      252.80     35.81 o 
  -4   3  10     1390.23     1299.46     85.94 o 
  -3   3  10      128.71      111.35     36.94 o 
  -2   3  10     3807.57     3729.37    113.09 o 
  -1   3  10     2464.79     2672.68     74.97 o 
   0   3  10     6443.16     6507.85    297.90 o 
   1   3  10     2534.62     2712.41     68.37 o 
   2   3  10     3800.18     3867.51    163.58 o 
   3   3  10      154.91      158.06     18.01 o 
   4   3  10     1515.28     1509.56     82.38 o 
   5   3  10      315.75      457.50     66.71 o 
   6   3  10       29.41       48.72     54.89 o 
  -6   4  10       30.37       38.72     34.43 o 
  -5   4  10      134.27      156.64     31.67 o 
  -4   4  10      297.92      303.54     34.93 o 
  -3   4  10      583.56      641.58     38.13 o 
  -2   4  10     2080.20     1936.62     72.31 o 
  -1   4  10     7428.02     7848.31    203.08 o 
   0   4  10       27.22       42.23      7.77 o 
   1   4  10     6942.34     7447.40    229.20 o 
   2   4  10     2195.36     2150.29     92.05 o 
   3   4  10      606.93      740.89     78.26 o 
   4   4  10      284.70      330.25     56.04 o 
   5   4  10      191.67      287.52     61.45 o 
   6   4  10       20.18       46.66     53.93 o 
  -6   5  10       65.98       22.97     33.28 o 
  -5   5  10       56.67       42.83     26.22 o 
  -4   5  10     1305.93     1144.55     79.99 o 
  -3   5  10      312.59      375.96     27.36 o 
  -2   5  10     1490.75     1684.40    133.36 o 
  -1   5  10        8.58       23.17      9.53 o 
   0   5  10     3285.59     3141.25    173.17 o 
   1   5  10       14.47       20.27      8.74 o 
   2   5  10     1497.70     1708.35    115.77 o 
   3   5  10      346.95      387.80     33.62 o 
   4   5  10     1438.10     1674.06     93.96 o 
   5   5  10       52.41      116.82     38.39 o 
   6   5  10       59.76      101.89     66.86 o 
  -6   6  10       46.98        9.07     34.28 o 
  -5   6  10      368.49      353.22     68.42 o 
  -4   6  10      284.29      306.96     40.87 o 
  -3   6  10      591.76      662.29     35.78 o 
  -2   6  10      959.48      854.51     45.14 o 
  -1   6  10     1595.42     1656.32     52.53 o 
   0   6  10      885.53     1030.14     64.86 o 
   1   6  10     1828.01     1971.90    200.58 o 
   2   6  10      910.15      954.55     73.63 o 
   3   6  10      621.75      914.24    130.38 o 
   4   6  10      295.07      363.45     48.58 o 
   5   6  10      429.33      463.53     90.45 o 
   6   6  10       48.77       74.51     73.32 o 
  -5   7  10        8.07       48.03     29.86 o 
  -4   7  10      837.74      705.85     78.49 o 
  -3   7  10      512.39      498.20     35.38 o 
  -2   7  10      223.61      267.33     28.43 o 
  -1   7  10      567.21      501.60     25.11 o 
   0   7  10     4508.55     4204.11    206.14 o 
   1   7  10      601.55      592.12     63.03 o 
   2   7  10      228.96      378.98     56.61 o 
   3   7  10      574.16      731.00    112.87 o 
   4   7  10      740.25      721.54    147.71 o 
   5   7  10        7.31       65.95     63.36 o 
  -5   8  10      178.03      265.32     64.94 o 
  -4   8  10       36.84       46.85     22.06 o 
  -3   8  10      708.77      676.13     49.03 o 
  -2   8  10      824.18      827.72     46.24 o 
  -1   8  10      859.17      780.11     32.62 o 
   0   8  10     1150.52     1192.11     83.47 o 
   1   8  10      717.77      730.46     87.52 o 
   2   8  10      807.21     1108.87    200.20 o 
   3   8  10      587.84      690.19    193.70 o 
   4   8  10       36.48       36.49     38.71 o 
   5   8  10      204.67      428.78     95.14 o 
  -5   9  10      137.57      132.37     37.11 o 
  -4   9  10       87.92       94.50     26.21 o 
  -3   9  10      372.98      360.97     57.17 o 
  -2   9  10      186.19      307.09     56.09 o 
  -1   9  10      173.62      235.32     36.37 o 
   0   9  10      328.99      330.70     25.59 o 
   1   9  10      203.37      279.50     45.41 o 
   2   9  10      188.37      333.38    106.88 o 
   3   9  10      341.54      447.26    136.23 o 
   4   9  10      106.95      113.66     63.14 o 
   5   9  10      154.78      246.65     92.94 o 
  -4  10  10      139.77      128.13     29.14 o 
  -3  10  10      220.01      197.80     38.41 o 
  -2  10  10      642.16      601.93     54.61 o 
  -1  10  10      280.41      291.01     26.87 o 
   0  10  10      238.65      232.16     40.64 o 
   1  10  10      363.66      428.33     43.59 o 
   2  10  10      684.95      728.29    272.28 o 
   3  10  10      245.28      324.43    104.30 o 
   4  10  10      135.92      114.66     66.97 o 
  -4  11  10      161.27      153.02     39.31 o 
  -3  11  10      399.69      340.55     35.32 o 
  -2  11  10      101.23       98.29     29.91 o 
  -1  11  10      286.30      283.05     28.50 o 
   0  11  10      213.78      178.78     22.97 o 
   1  11  10      212.02      183.10     59.32 o 
   2  11  10       99.34       99.19     50.51 o 
   3  11  10      383.80      496.13    172.52 o 
   4  11  10      152.97      172.94     82.86 o 
  -3  12  10      184.69      100.95     38.45 o 
  -2  12  10      150.06       95.98     27.18 o 
  -1  12  10       12.49       15.28     18.68 o 
   0  12  10      237.50      247.03     44.96 o 
   1  12  10        9.14       -0.94     31.03 o 
   2  12  10      117.74      149.67     41.96 o 
   3  12  10      208.38      188.08    107.08 o 
  -3  13  10      220.82      165.20     42.89 o 
  -2  13  10       38.58       28.01     27.96 o 
  -1  13  10      450.48      414.58     41.95 o 
   0  13  10      134.97      147.93     34.35 o 
   1  13  10      460.33      467.38    143.19 o 
   2  13  10       36.94       36.58     36.19 o 
   3  13  10      198.76      210.09     56.54 o 
  -2  14  10      255.81      194.29     65.04 o 
  -1  14  10      251.93      245.20     61.88 o 
   0  14  10       41.66       65.94     31.12 o 
   1  14  10      217.59      237.43     45.26 o 
   2  14  10      246.39      257.56    102.84 o 
   1   0  11      905.60      791.73     30.97 o 
   2   0  11      141.80      201.27     19.87 o 
   3   0  11     2911.18     2818.91    116.00 o 
   4   0  11      145.02      162.75     24.59 o 
   5   0  11       17.50       37.56     21.34 o 
   6   0  11       97.32      173.16     43.14 o 
  -6   1  11      314.06      304.65     64.22 o 
  -5   1  11       10.50       -0.94     20.11 o 
  -4   1  11      779.35      858.15    159.81 o 
  -3   1  11      521.87      533.53     40.09 o 
  -2   1  11     4197.09     3801.55    121.09 o 
  -1   1  11      162.55      217.29     13.55 o 
   0   1  11        7.06       10.88      8.24 o 
   1   1  11      170.06      201.65     14.65 o 
   2   1  11     4505.37     4373.55    143.77 o 
   3   1  11      492.97      463.55     29.72 o 
   4   1  11      765.46      867.59    156.23 o 
   5   1  11       21.38        7.85     24.87 o 
   6   1  11      251.22      338.82     76.95 o 
  -6   2  11      209.84      130.70     48.02 o 
  -5   2  11      472.42      464.91     63.89 o 
  -4   2  11      672.76      823.84     47.62 o 
  -3   2  11     2144.64     1930.87     85.51 o 
  -2   2  11     1253.02     1197.50     45.00 o 
  -1   2  11     1713.81     1793.25     53.23 o 
   0   2  11      595.12      676.31     21.09 o 
   1   2  11     1990.90     2035.89     63.21 o 
   2   2  11     1287.61     1310.74     51.84 o 
   3   2  11     2384.12     2285.52     82.08 o 
   4   2  11      653.07      722.32     50.54 o 
   5   2  11      466.21      500.06     52.14 o 
   6   2  11      186.42      156.29     61.45 o 
  -6   3  11      285.43      266.03     51.25 o 
  -5   3  11      133.35      142.96     50.34 o 
  -4   3  11     1004.57      937.58     55.17 o 
  -3   3  11      204.54      206.50     21.37 o 
  -2   3  11     1550.36     1529.08     63.19 o 
  -1   3  11     5766.58     5891.29    154.41 o 
   0   3  11      206.53      295.99     55.26 o 
   1   3  11     5804.19     5851.95    168.68 o 
   2   3  11     1456.15     1449.01     69.56 o 
   3   3  11      190.11      202.84     21.14 o 
   4   3  11      975.58     1019.47     78.41 o 
   5   3  11      106.77      170.70     53.69 o 
   6   3  11      299.73      495.12     89.11 o 
  -6   4  11       14.41        6.55     31.85 o 
  -5   4  11      126.75      146.94     55.76 o 
  -4   4  11        7.63       30.36     21.45 o 
  -3   4  11     1178.29     1088.29     77.51 o 
  -2   4  11     1098.73     1069.92     42.82 o 
  -1   4  11     1326.07     1373.52     62.10 o 
   0   4  11     2432.99     2500.92    123.41 o 
   1   4  11     1362.49     1429.39     48.55 o 
   2   4  11     1013.57     1006.43     59.31 o 
   3   4  11     1237.28     1206.00     56.01 o 
   4   4  11        2.10       27.71     35.80 o 
   5   4  11       91.26      197.07     54.03 o 
   6   4  11       13.98        5.46     49.39 o 
  -6   5  11      167.24      117.05     42.03 o 
  -5   5  11       67.32       18.13     24.78 o 
  -4   5  11       11.70       55.06     21.97 o 
  -3   5  11     1111.48     1023.08     44.61 o 
  -2   5  11     6840.57     6356.79    316.84 o 
  -1   5  11      365.54      395.92     20.07 o 
   0   5  11     1843.58     1774.42    120.08 o 
   1   5  11      378.35      392.76     30.39 o 
   2   5  11     6695.56     6744.48    321.62 o 
   3   5  11     1132.87     1173.89    121.61 o 
   4   5  11       20.07       62.73     33.24 o 
   5   5  11       59.77       65.45     35.58 o 
   6   5  11      159.45      147.11     71.98 o 
  -5   6  11      199.73      234.15     37.87 o 
  -4   6  11      591.02      540.49     56.02 o 
  -3   6  11      635.53      535.10     42.85 o 
  -2   6  11       81.50      104.34     15.59 o 
  -1   6  11     5163.86     5040.75    133.61 o 
   0   6  11      103.93      105.63     11.87 o 
   1   6  11     5388.36     5232.75    451.19 o 
   2   6  11      109.64      151.98     24.55 o 
   3   6  11      583.96      593.46     51.27 o 
   4   6  11      664.45      864.13     94.06 o 
   5   6  11      178.54      304.60     78.58 o 
  -5   7  11      469.11      440.74     62.41 o 
  -4   7  11       10.93       25.51     19.79 o 
  -3   7  11      351.39      403.84     38.59 o 
  -2   7  11     1346.20     1185.65     61.00 o 
  -1   7  11      510.58      469.05     33.56 o 
   0   7  11      841.35      785.94     55.27 o 
   1   7  11      533.80      531.15     55.79 o 
   2   7  11     1266.98     1271.36    169.84 o 
   3   7  11      337.83      470.94     51.12 o 
   4   7  11       16.38       55.76     39.44 o 
   5   7  11      458.31      522.97     99.01 o 
  -5   8  11       96.73       62.17     32.73 o 
  -4   8  11      383.85      400.96     42.82 o 
  -3   8  11      472.72      546.38     47.46 o 
  -2   8  11      706.08      646.59     41.68 o 
  -1   8  11     1955.10     1775.37     98.11 o 
   0   8  11      161.68      157.28     20.99 o 
   1   8  11     2039.49     1982.02    231.01 o 
   2   8  11      720.05      885.61    162.23 o 
   3   8  11      429.60      649.77     73.01 o 
   4   8  11      416.59      448.70     98.40 o 
   5   8  11      113.87      188.02     81.12 o 
  -5   9  11      224.11      277.26     68.66 o 
  -4   9  11      302.28      298.69     40.12 o 
  -3   9  11       46.53       58.20     21.51 o 
  -2   9  11     1191.37     1093.08     59.01 o 
  -1   9  11      902.16      787.24     49.88 o 
   0   9  11     1218.16     1007.92    100.75 o 
   1   9  11      833.31      761.51    125.81 o 
   2   9  11     1100.77     1403.39    241.62 o 
   3   9  11       25.35       31.63     40.39 o 
   4   9  11      288.70      301.14     60.49 o 
   5   9  11      215.43      415.43    107.05 o 
  -4  10  11      149.65      137.18     34.08 o 
  -3  10  11      135.54      169.30     27.41 o 
  -2  10  11      579.37      487.93     31.36 o 
  -1  10  11      340.10      354.95     29.69 o 
   0  10  11       32.57       28.95     16.12 o 
   1  10  11      350.47      407.02     39.64 o 
   2  10  11      545.23      548.57    151.18 o 
   3  10  11      113.08      203.93     72.50 o 
   4  10  11      127.72      159.51     51.30 o 
  -4  11  11       17.00       -9.37     29.59 o 
  -3  11  11        6.31       -2.37     25.10 o 
  -2  11  11      241.28      213.15     36.68 o 
  -1  11  11      463.81      400.40     30.33 o 
   0  11  11       13.48        5.67     15.43 o 
   1  11  11      387.54      388.22     80.37 o 
   2  11  11      265.30      312.67    135.48 o 
   3  11  11        3.32       24.96     41.25 o 
   4  11  11       17.48       35.57     43.21 o 
  -3  12  11       87.08       78.43     31.92 o 
  -2  12  11       44.47       37.09     23.57 o 
  -1  12  11      453.44      434.08     33.46 o 
   0  12  11     1151.26     1001.74    177.14 o 
   1  12  11      476.14      481.58     85.02 o 
   2  12  11       28.27       67.76     39.63 o 
   3  12  11       90.87       94.82     47.97 o 
  -3  13  11       26.23       36.47     38.64 o 
  -2  13  11      332.25      265.85     48.04 o 
  -1  13  11       23.56       80.76     34.00 o 
   0  13  11       26.71       27.63     26.71 o 
   1  13  11       31.01       54.06     33.07 o 
   2  13  11      360.95      312.72     76.54 o 
   3  13  11       28.27       41.10     48.68 o 
  -2  14  11       86.77       66.35     29.01 o 
  -1  14  11       69.01       65.22     55.82 o 
   0  14  11      463.97      396.56     49.94 o 
   1  14  11       50.16       25.94     32.83 o 
   2  14  11       80.58       99.54     43.84 o 
   0   0  12     5844.33     5073.53    238.23 o 
   1   0  12       35.82       18.65      8.77 o 
   2   0  12     1858.88     1700.87     71.48 o 
   3   0  12      173.30      169.96     25.69 o 
   4   0  12      374.53      323.91     31.95 o 
   5   0  12      647.21      599.47     42.17 o 
   6   0  12        1.43       89.58     37.55 o 
  -6   1  12       50.75       97.49     39.44 o 
  -5   1  12       15.71       24.03     20.91 o 
  -4   1  12      865.11      788.43     79.01 o 
  -3   1  12     1953.13     1663.21     63.87 o 
  -2   1  12     2597.12     2598.58     86.85 o 
  -1   1  12     3677.34     3598.37    104.68 o 
   0   1  12      944.42      880.95     35.67 o 
   1   1  12     3509.81     3232.14    102.40 o 
   2   1  12     2590.52     2650.55     96.13 o 
   3   1  12     2016.46     1712.28     69.64 o 
   4   1  12      880.68      845.89     89.86 o 
   5   1  12        2.13       12.31     24.52 o 
   6   1  12       57.40      142.46     61.54 o 
  -6   2  12      110.60      101.17     36.93 o 
  -5   2  12      142.07      181.65     31.16 o 
  -4   2  12     2156.90     2002.04     89.53 o 
  -3   2  12      497.88      445.44     55.03 o 
  -2   2  12      842.27      890.48     36.19 o 
  -1   2  12     2562.22     2609.06     80.06 o 
   0   2  12     3122.81     2958.07     74.26 o 
   1   2  12     2251.07     2287.77     69.42 o 
   2   2  12      836.49      930.77     47.91 o 
   3   2  12      443.84      405.46     39.99 o 
   4   2  12     2067.12     1981.50     90.30 o 
   5   2  12      115.05      230.23     56.85 o 
   6   2  12      110.69       74.23     54.99 o 
  -6   3  12       26.51       15.80     33.91 o 
  -5   3  12      345.25      365.44     85.59 o 
  -4   3  12      340.10      355.43     48.05 o 
  -3   3  12      380.83      380.36     26.46 o 
  -2   3  12       95.66      109.22     16.28 o 
  -1   3  12     1319.94     1376.80     41.70 o 
   0   3  12     1448.67     1437.53     43.07 o 
   1   3  12     1247.61     1317.59     46.69 o 
   2   3  12       83.05       78.35     12.04 o 
   3   3  12      460.29      469.35     28.78 o 
   4   3  12      385.25      419.02     41.05 o 
   5   3  12      358.37      438.45     74.51 o 
   6   3  12       28.51      127.58     62.26 o 
  -6   4  12       13.90       -7.13     28.78 o 
  -5   4  12      209.44      191.12     41.50 o 
  -4   4  12      975.87      937.51     68.51 o 
  -3   4  12     1176.09     1107.33     72.02 o 
  -2   4  12      797.34      902.23     47.01 o 
  -1   4  12     2255.89     2130.57     61.97 o 
   0   4  12      840.94      730.76     47.85 o 
   1   4  12     2348.35     2233.35     74.66 o 
   2   4  12      856.62      940.57     31.01 o 
   3   4  12     1296.46     1392.02     95.26 o 
   4   4  12     1033.61     1097.34     97.24 o 
   5   4  12      249.49      274.07     60.25 o 
   6   4  12        9.61       13.86     37.34 o 
  -6   5  12        3.85        0.55     32.13 o 
  -5   5  12      108.14      109.04     37.23 o 
  -4   5  12      489.28      450.09     62.77 o 
  -3   5  12     1807.70     1738.60    114.30 o 
  -2   5  12     2095.92     2108.33    132.94 o 
  -1   5  12     1941.28     2069.54     61.94 o 
   0   5  12     2221.13     2130.98    120.74 o 
   1   5  12     2285.55     2385.18    174.97 o 
   2   5  12     2192.71     2165.45    103.59 o 
   3   5  12     1868.52     2231.35    239.35 o 
   4   5  12      454.03      515.93     55.12 o 
   5   5  12      118.50      192.41     43.99 o 
   6   5  12        4.71       31.49     68.39 o 
  -5   6  12      184.80      144.47     42.02 o 
  -4   6  12      170.45      194.38     34.59 o 
  -3   6  12      366.52      335.07     30.12 o 
  -2   6  12      419.18      455.51     25.45 o 
  -1   6  12     1041.44     1048.66     43.22 o 
   0   6  12     1518.80     1478.94     81.35 o 
   1   6  12     1174.19     1113.14     88.94 o 
   2   6  12      433.37      415.33     27.30 o 
   3   6  12      400.10      464.71     40.24 o 
   4   6  12      143.37      278.41     45.05 o 
   5   6  12      170.26      167.59     68.82 o 
  -5   7  12       17.77        3.29     30.16 o 
  -4   7  12       90.92      115.84     37.87 o 
  -3   7  12      294.63      426.22     30.84 o 
  -2   7  12       22.63       19.15     16.12 o 
  -1   7  12      473.36      431.51     22.88 o 
   0   7  12      844.28      734.07     54.42 o 
   1   7  12      469.13      445.43     69.97 o 
   2   7  12       25.93       12.35     15.90 o 
   3   7  12      333.45      575.98     85.45 o 
   4   7  12       69.12       97.69     32.07 o 
   5   7  12       21.03       86.48     64.37 o 
  -5   8  12       84.53       54.16     37.89 o 
  -4   8  12      346.63      369.59     58.54 o 
  -3   8  12     1108.99      931.26     76.61 o 
  -2   8  12      245.53      368.52     36.12 o 
  -1   8  12      666.22      657.37     34.96 o 
   0   8  12      125.03      157.88     19.40 o 
   1   8  12      565.85      612.24     82.44 o 
   2   8  12      276.24      435.23     68.09 o 
   3   8  12     1032.80     1306.48    217.69 o 
   4   8  12      337.61      429.13    163.14 o 
   5   8  12       91.67      149.40     77.86 o 
  -5   9  12       94.85       97.25     43.93 o 
  -4   9  12       64.28       56.52     29.30 o 
  -3   9  12       85.37      113.40     32.98 o 
  -2   9  12      634.73      638.03     38.71 o 
  -1   9  12      213.00      244.93     30.83 o 
   0   9  12     1843.96     1577.57    139.69 o 
   1   9  12      201.49      281.37     32.02 o 
   2   9  12      727.71      886.64    152.52 o 
   3   9  12       65.35       87.65     68.60 o 
   4   9  12       64.30       90.89     45.58 o 
   5   9  12       94.57      168.07     87.86 o 
  -4  10  12       69.43       70.79     32.90 o 
  -3  10  12      336.98      333.34     40.10 o 
  -2  10  12      262.04      269.10     41.96 o 
  -1  10  12      374.56      361.08     29.03 o 
   0  10  12       25.43       28.97     16.35 o 
   1  10  12      363.07      426.47     46.67 o 
   2  10  12      296.37      415.35    104.83 o 
   3  10  12      296.55      405.91    207.60 o 
   4  10  12       72.84      104.32     49.36 o 
  -4  11  12       51.61        8.01     31.81 o 
  -3  11  12      177.50      185.19     42.63 o 
  -2  11  12      574.64      539.15     59.79 o 
  -1  11  12       17.08       28.69     19.11 o 
   0  11  12       50.53       39.09     17.99 o 
   1  11  12        4.03       -1.16     24.77 o 
   2  11  12      577.06      592.81    154.58 o 
   3  11  12      214.38      280.09     81.07 o 
   4  11  12       63.55       64.25     57.93 o 
  -3  12  12       89.55       76.74     41.22 o 
  -2  12  12       61.87       52.37     23.38 o 
  -1  12  12      188.33      211.40     37.83 o 
   0  12  12      597.26      542.87     74.90 o 
   1  12  12      175.94      133.95     44.12 o 
   2  12  12       71.25       59.71     41.52 o 
   3  12  12       64.18       42.74     44.65 o 
  -2  13  12      120.58      123.26     26.65 o 
  -1  13  12      851.81      687.51     53.86 o 
   0  13  12       55.85       59.72     30.90 o 
   1  13  12      784.24      652.41    167.93 o 
   2  13  12      103.90       99.93     41.40 o 
  -1  14  12       32.40       34.39     31.03 o 
   0  14  12      181.83      182.14     38.69 o 
   1  14  12       18.28       15.68     33.84 o 
   1   0  13      887.63      807.43     32.98 o 
   2   0  13     1095.57      930.00     50.16 o 
   3   0  13       23.20       36.05     19.63 o 
   4   0  13      450.42      439.84     33.28 o 
   5   0  13       90.17       77.58     23.87 o 
   6   0  13     1203.35     1085.76     87.03 o 
  -6   1  13       22.94       39.80     33.80 o 
  -5   1  13      202.57      193.89     31.01 o 
  -4   1  13      223.47      243.66     33.72 o 
  -3   1  13     1347.13     1296.51     58.69 o 
  -2   1  13      278.34      276.00     20.32 o 
  -1   1  13     2697.46     2470.72     89.84 o 
   0   1  13     2495.11     2513.67     78.54 o 
   1   1  13     2557.69     2395.64     76.89 o 
   2   1  13      270.86      306.31     27.00 o 
   3   1  13     1580.24     1546.29     63.96 o 
   4   1  13      218.30      246.58     29.46 o 
   5   1  13      238.67      298.27     45.51 o 
   6   1  13       18.82       41.40     53.26 o 
  -6   2  13       68.23      113.01     39.67 o 
  -5   2  13      201.98      180.45     31.73 o 
  -4   2  13      718.51      743.06    103.20 o 
  -3   2  13      555.19      511.20     28.78 o 
  -2   2  13     1792.37     1688.48     74.51 o 
  -1   2  13      115.52      146.53     12.68 o 
   0   2  13      204.61      254.27     19.05 o 
   1   2  13      100.38      137.51     11.67 o 
   2   2  13     1653.97     1621.65     64.53 o 
   3   2  13      558.98      529.87     32.18 o 
   4   2  13      716.77      816.85     77.33 o 
   5   2  13      208.34      203.86     56.90 o 
   6   2  13       50.37       97.91     58.10 o 
  -6   3  13       11.67       22.67     28.31 o 
  -5   3  13       58.72       75.25     25.54 o 
  -4   3  13       28.91       44.18     21.02 o 
  -3   3  13      712.17      636.62     33.14 o 
  -2   3  13      349.70      358.58     23.16 o 
  -1   3  13     2092.73     1859.60     55.80 o 
   0   3  13      410.84      360.37     21.71 o 
   1   3  13     2232.43     2010.75     59.93 o 
   2   3  13      388.82      396.99     22.84 o 
   3   3  13      677.74      630.60     41.01 o 
   4   3  13       18.49       56.52     38.52 o 
   5   3  13       44.59      103.56     50.63 o 
   6   3  13       13.16       25.32     52.88 o 
  -6   4  13      110.56       98.77     34.48 o 
  -5   4  13      274.04      255.55     37.70 o 
  -4   4  13      209.85      219.57     31.80 o 
  -3   4  13      127.88      147.77     26.74 o 
  -2   4  13     4246.70     4066.15    169.21 o 
  -1   4  13     1437.08     1465.09     44.22 o 
   0   4  13      944.79      983.09     72.66 o 
   1   4  13     1336.22     1383.21     54.88 o 
   2   4  13     4141.99     4070.60    196.74 o 
   3   4  13      100.28      127.96     22.49 o 
   4   4  13      198.21      273.87     42.71 o 
   5   4  13      275.11      454.34     75.95 o 
   6   4  13      119.27      148.87     48.51 o 
  -5   5  13      114.28      143.20     39.75 o 
  -4   5  13      591.89      559.70     69.98 o 
  -3   5  13      555.74      638.25     71.25 o 
  -2   5  13      348.37      377.71     22.20 o 
  -1   5  13     4124.70     4060.65    110.18 o 
   0   5  13        3.34       18.54      8.94 o 
   1   5  13     4239.90     4124.31    354.25 o 
   2   5  13      354.29      392.87     35.10 o 
   3   5  13      467.68      604.54     57.43 o 
   4   5  13      647.13      708.78     58.51 o 
   5   5  13       76.97      176.28     45.76 o 
  -5   6  13       91.87       70.67     37.60 o 
  -4   6  13      140.38      130.33     35.21 o 
  -3   6  13       41.35       18.63     17.68 o 
  -2   6  13     2463.63     2194.24    173.72 o 
  -1   6  13     1385.19     1313.30     42.71 o 
   0   6  13       32.84       47.94     11.32 o 
   1   6  13     1377.79     1272.67    102.92 o 
   2   6  13     2374.21     2387.09    241.71 o 
   3   6  13       58.72       46.28     24.91 o 
   4   6  13      137.61      228.67     44.94 o 
   5   6  13       89.82      148.01     75.90 o 
  -5   7  13      326.40      258.13     53.65 o 
  -4   7  13      127.20      124.39     29.27 o 
  -3   7  13     1386.90     1416.05     92.84 o 
  -2   7  13       97.54       79.28     16.70 o 
  -1   7  13      475.20      449.41     23.79 o 
   0   7  13     1503.92     1417.03     69.25 o 
   1   7  13      521.15      625.60     68.14 o 
   2   7  13      117.92      128.31     33.88 o 
   3   7  13     1363.85     1714.51    265.36 o 
   4   7  13      163.69      184.66     33.88 o 
   5   7  13      325.54      440.84    100.16 o 
  -5   8  13        6.54        3.21     33.32 o 
  -4   8  13       14.22        7.83     24.75 o 
  -3   8  13       32.70       52.07     21.65 o 
  -2   8  13     2283.89     2111.85    160.16 o 
  -1   8  13       41.87       69.70     15.16 o 
   0   8  13     1354.95     1228.78    129.43 o 
   1   8  13       15.65       41.79     18.58 o 
   2   8  13     2383.80     2788.42    412.29 o 
   3   8  13       46.02      102.64     30.60 o 
   4   8  13       11.65       45.33     37.98 o 
   5   8  13        3.44       47.09     67.48 o 
  -4   9  13       99.89       86.04     31.55 o 
  -3   9  13       59.92       90.96     25.61 o 
  -2   9  13      463.91      435.03     29.07 o 
  -1   9  13      707.10      629.65     34.43 o 
   0   9  13     1924.24     1591.16    134.21 o 
   1   9  13      769.76      726.75     83.96 o 
   2   9  13      476.22      560.60     79.55 o 
   3   9  13       83.27      126.56     73.60 o 
   4   9  13       71.48       82.32     47.93 o 
  -4  10  13      154.98      126.92     55.08 o 
  -3  10  13      218.05      241.68     38.32 o 
  -2  10  13     1085.87      929.03     98.25 o 
  -1  10  13      478.29      430.69     36.41 o 
   0  10  13       19.43        9.24     14.95 o 
   1  10  13      434.93      447.44     69.69 o 
   2  10  13     1144.40     1209.11    395.01 o 
   3  10  13      198.92      197.43     64.08 o 
   4  10  13      141.09      198.00     56.74 o 
  -4  11  13      189.81      158.39     38.46 o 
  -3  11  13      595.08      506.92     77.80 o 
  -2  11  13       39.58       57.76     26.93 o 
  -1  11  13      313.48      307.62     29.09 o 
   0  11  13      116.41      108.80     20.76 o 
   1  11  13      295.07      377.36     93.39 o 
   2  11  13       37.33       35.37     32.14 o 
   3  11  13      611.26      623.68    164.39 o 
   4  11  13      169.68      189.76    114.42 o 
  -3  12  13      165.06      180.29     43.06 o 
  -2  12  13       77.67       96.24     29.99 o 
  -1  12  13      257.33      261.73     46.05 o 
   0  12  13      137.55      214.50     36.47 o 
   1  12  13      277.66      287.16     79.03 o 
   2  12  13       88.09       91.14     49.29 o 
   3  12  13      164.92      198.03     52.57 o 
  -2  13  13       51.66      115.94     32.15 o 
  -1  13  13       19.14       38.27     24.82 o 
   0  13  13      164.26      235.27     71.59 o 
   1  13  13       32.91       46.81     34.46 o 
   2  13  13       46.66       14.35     34.90 o 
  -1  14  13      115.70      127.44     53.36 o 
   0  14  13       37.25       40.01     42.54 o 
   1  14  13      112.00      107.95     38.95 o 
   0   0  14    25287.27    25785.51   1020.67 o 
   1   0  14     2250.29     2164.29     70.83 o 
   2   0  14      517.10      508.71     31.64 o 
   3   0  14     3365.22     2813.17    163.06 o 
   4   0  14      298.87      342.80     31.94 o 
   5   0  14       92.25       68.25     36.42 o 
   6   0  14      125.41      220.64    117.34 o 
  -6   1  14      196.74      197.09     71.47 o 
  -5   1  14      512.19      460.06     41.09 o 
  -4   1  14      286.72      262.98     30.35 o 
  -3   1  14     1303.16     1268.91     85.24 o 
  -2   1  14      194.65      196.88     23.36 o 
  -1   1  14     2952.31     2803.85     98.60 o 
   0   1  14      544.74      556.55     21.66 o 
   1   1  14     2635.03     2534.86     83.22 o 
   2   1  14      186.78      195.61     21.85 o 
   3   1  14     1212.25     1247.58     56.48 o 
   4   1  14      249.49      243.47     29.41 o 
   5   1  14      574.97      625.09     57.86 o 
   6   1  14      192.92      179.60     65.66 o 
  -6   2  14      276.82      166.63     43.66 o 
  -5   2  14        2.91       32.30     21.77 o 
  -4   2  14     1799.57     1506.45    162.86 o 
  -3   2  14      752.07      694.34     73.66 o 
  -2   2  14      176.37      172.93     16.53 o 
  -1   2  14       68.25       66.20     10.62 o 
   0   2  14     4250.55     4223.48    134.62 o 
   1   2  14       86.20       88.84     11.99 o 
   2   2  14      178.40      170.34     19.92 o 
   3   2  14      781.32      773.68     89.36 o 
   4   2  14     1756.79     1603.18    124.59 o 
   5   2  14        3.99        2.82     40.29 o 
   6   2  14      292.15      289.38     73.12 o 
  -6   3  14       72.67       56.51     31.35 o 
  -5   3  14      590.92      539.10     55.31 o 
  -4   3  14      777.03      576.75     69.70 o 
  -3   3  14     1018.13      896.91     91.69 o 
  -2   3  14      530.16      578.48     53.79 o 
  -1   3  14     2353.19     2241.28     62.96 o 
   0   3  14      415.37      441.58     19.25 o 
   1   3  14     2072.83     1997.10     91.73 o 
   2   3  14      580.83      595.05     28.68 o 
   3   3  14     1043.60      956.76     73.72 o 
   4   3  14      788.11      698.22     75.47 o 
   5   3  14      571.98      591.22     77.00 o 
   6   3  14       64.55       89.92     55.51 o 
  -6   4  14       44.83       32.10     29.66 o 
  -5   4  14       37.73       36.66     25.35 o 
  -4   4  14      497.13      451.21     41.03 o 
  -3   4  14      145.82       95.56     23.41 o 
  -2   4  14      407.87      448.77     35.11 o 
  -1   4  14     2071.21     2015.94     58.68 o 
   0   4  14     5815.01     5862.49    231.72 o 
   1   4  14     2056.52     2012.25     77.60 o 
   2   4  14      403.13      443.41     25.04 o 
   3   4  14      117.66      122.01     30.68 o 
   4   4  14      518.87      590.33     65.32 o 
   5   4  14       50.56      127.77     56.04 o 
   6   4  14       40.95       37.86     41.58 o 
  -5   5  14      286.52      292.95     46.65 o 
  -4   5  14       12.82       11.67     23.11 o 
  -3   5  14      550.61      568.13     33.65 o 
  -2   5  14      207.21      228.76     25.41 o 
  -1   5  14     2474.11     2524.64     72.16 o 
   0   5  14      387.11      362.60     22.56 o 
   1   5  14     2233.61     2330.90    148.04 o 
   2   5  14      239.37      221.22     24.15 o 
   3   5  14      575.49      621.61     52.34 o 
   4   5  14       16.98       70.07     33.00 o 
   5   5  14      290.45      462.19     76.31 o 
  -5   6  14        5.69        5.44     26.67 o 
  -4   6  14      261.92      254.32     37.74 o 
  -3   6  14       31.74       37.80     18.71 o 
  -2   6  14      147.53      177.62     21.81 o 
  -1   6  14      262.75      267.77     18.59 o 
   0   6  14     4787.86     4534.73    197.62 o 
   1   6  14      195.78      220.74     23.96 o 
   2   6  14      155.26      234.02     42.37 o 
   3   6  14       38.82       39.85     24.90 o 
   4   6  14      324.74      435.26     50.72 o 
   5   6  14        3.18       15.12     38.95 o 
  -5   7  14       44.36       59.34     31.88 o 
  -4   7  14       34.66       26.80     25.88 o 
  -3   7  14     1426.93     1387.95    106.15 o 
  -2   7  14      478.23      465.21     38.15 o 
  -1   7  14     1953.94     1856.39     57.91 o 
   0   7  14      872.35      923.04     49.22 o 
   1   7  14     1978.31     2004.33    186.27 o 
   2   7  14      414.25      394.57     30.03 o 
   3   7  14     1298.98     1614.88    228.20 o 
   4   7  14       23.02       35.28     33.76 o 
   5   7  14       65.76      149.59     79.92 o 
  -5   8  14      115.12      113.37     36.87 o 
  -4   8  14      530.32      430.09     73.67 o 
  -3   8  14      680.34      609.15     41.90 o 
  -2   8  14       24.76       45.76     24.08 o 
  -1   8  14      528.50      490.70     25.80 o 
   0   8  14      112.18      177.79     24.87 o 
   1   8  14      470.43      452.46     51.43 o 
   2   8  14       21.90      100.16     32.10 o 
   3   8  14      762.70      847.93    120.77 o 
   4   8  14      491.07      498.26    149.12 o 
   5   8  14      118.26      174.14     85.66 o 
  -4   9  14        7.99        7.54     27.55 o 
  -3   9  14        3.26        3.63     20.81 o 
  -2   9  14       75.60       82.21     22.76 o 
  -1   9  14     1328.15     1106.68     47.59 o 
   0   9  14      182.93      207.49     33.63 o 
   1   9  14     1450.35     1395.50    167.22 o 
   2   9  14      123.30      190.94     33.40 o 
   3   9  14        1.23       25.58     36.22 o 
   4   9  14       15.09       25.45     43.90 o 
  -4  10  14      360.21      341.24     47.70 o 
  -3  10  14       55.71       47.77     24.64 o 
  -2  10  14       88.51       75.69     27.96 o 
  -1  10  14       85.66      102.77     20.70 o 
   0  10  14      385.83      410.70     29.32 o 
   1  10  14       61.95       96.10     34.43 o 
   2  10  14       85.97      138.89     68.86 o 
   3  10  14       37.99       19.48     37.02 o 
   4  10  14      370.66      458.34    139.07 o 
  -3  11  14      175.39      165.87     36.41 o 
  -2  11  14      427.04      481.68     43.74 o 
  -1  11  14      209.34      240.20     27.68 o 
   0  11  14        0.96        6.35     15.83 o 
   1  11  14      203.01      214.93     39.84 o 
   2  11  14      435.57      527.39    107.35 o 
   3  11  14      185.89      173.42     93.08 o 
  -3  12  14       65.51       72.52     31.49 o 
  -2  12  14       41.37       46.24     28.26 o 
  -1  12  14      430.46      362.56     36.67 o 
   0  12  14      253.94      278.11     38.10 o 
   1  12  14      401.98      398.21     69.39 o 
   2  12  14       38.67       11.83     36.89 o 
   3  12  14       54.78       69.89     42.11 o 
  -2  13  14      408.46      358.61     43.76 o 
  -1  13  14       52.27       24.84     30.38 o 
   0  13  14       74.88       96.98     36.89 o 
   1  13  14       37.25       48.89     33.39 o 
   2  13  14      390.65      447.33    120.27 o 
   0  14  14       26.29       46.15     29.57 o 
   1   0  15      205.36      227.82     19.25 o 
   2   0  15     2674.13     2681.32    101.45 o 
   3   0  15     1043.53     1073.26     95.56 o 
   4   0  15       62.39       46.32     19.50 o 
   5   0  15       36.19       57.54     30.01 o 
   6   0  15       43.62      106.62     57.57 o 
  -6   1  15      165.05      148.09     41.25 o 
  -5   1  15      355.51      283.63     37.89 o 
  -4   1  15        6.02       28.25     18.82 o 
  -3   1  15     1882.79     1934.74     87.64 o 
  -2   1  15     1432.92     1362.45     59.24 o 
  -1   1  15      998.81      990.33     45.13 o 
   0   1  15     1671.53     1951.31     64.77 o 
   1   1  15      947.79      974.81     39.05 o 
   2   1  15     1407.67     1329.91     75.12 o 
   3   1  15     2071.01     2124.51     94.72 o 
   4   1  15        5.01       18.01     16.41 o 
   5   1  15      372.89      340.76     79.61 o 
   6   1  15      158.12      142.89     64.41 o 
  -6   2  15       16.63       61.15     35.59 o 
  -5   2  15      203.42      191.73     31.35 o 
  -4   2  15       26.11       40.90     20.35 o 
  -3   2  15      865.53      810.68     89.77 o 
  -2   2  15     2192.89     2001.26     82.08 o 
  -1   2  15      647.20      595.63     27.98 o 
   0   2  15     1624.91     1639.33     55.52 o 
   1   2  15      783.02      750.87     28.31 o 
   2   2  15     2147.12     2113.50     81.08 o 
   3   2  15      721.99      726.88     54.39 o 
   4   2  15       30.77       48.00     33.26 o 
   5   2  15      167.55      202.28     58.67 o 
   6   2  15        7.12       86.05     57.95 o 
  -6   3  15       26.79       10.75     28.98 o 
  -5   3  15      116.36      166.13     30.97 o 
  -4   3  15        3.82       18.47     20.92 o 
  -3   3  15      194.94      226.54     42.05 o 
  -2   3  15      625.94      580.92     37.63 o 
  -1   3  15     2104.51     2036.06     65.33 o 
   0   3  15      524.25      442.86     22.00 o 
   1   3  15     2074.80     1915.25     71.56 o 
   2   3  15      611.59      652.81     32.98 o 
   3   3  15      229.89      265.93     40.08 o 
   4   3  15        2.85       31.78     37.37 o 
   5   3  15      104.74      256.07     65.04 o 
   6   3  15       46.78       52.59     52.88 o 
  -5   4  15       53.79       78.93     28.56 o 
  -4   4  15       91.92       98.60     25.75 o 
  -3   4  15       23.79       25.90     19.78 o 
  -2   4  15     1380.51     1339.39     52.47 o 
  -1   4  15     1244.24     1206.12     45.52 o 
   0   4  15      912.13      961.38     64.33 o 
   1   4  15     1331.30     1294.21     52.16 o 
   2   4  15     1418.38     1416.05     71.48 o 
   3   4  15       56.97       41.84     34.77 o 
   4   4  15      105.70      136.05     39.24 o 
   5   4  15       63.41      116.70     39.64 o 
  -5   5  15      266.03      257.82     39.01 o 
  -4   5  15      238.79      295.47     44.51 o 
  -3   5  15      265.48      246.52     32.41 o 
  -2   5  15      335.50      323.56     25.75 o 
  -1   5  15      398.89      421.42     20.54 o 
   0   5  15      444.26      425.85     34.29 o 
   1   5  15      401.60      434.47     35.85 o 
   2   5  15      257.03      281.16     26.57 o 
   3   5  15      187.08      236.64     39.78 o 
   4   5  15      265.29      465.20     57.06 o 
   5   5  15      244.26      391.33     57.73 o 
  -5   6  15      268.83      186.06     37.43 o 
  -4   6  15      163.55      111.46     29.97 o 
  -3   6  15     1000.44      962.15     80.89 o 
  -2   6  15      673.32      719.40     36.37 o 
  -1   6  15      919.21      819.41     36.65 o 
   0   6  15      541.42      597.53     64.75 o 
   1   6  15      931.12      913.41     76.53 o 
   2   6  15      533.79      586.89     68.04 o 
   3   6  15     1079.16     1269.32    112.64 o 
   4   6  15      181.71      232.77     44.79 o 
   5   6  15      246.00      310.82     55.17 o 
  -5   7  15      124.38       90.50     34.95 o 
  -4   7  15      192.93      177.28     33.91 o 
  -3   7  15      456.79      530.17     45.01 o 
  -2   7  15      397.27      413.19     30.44 o 
  -1   7  15      198.00      234.89     28.78 o 
   0   7  15      510.99      494.93     61.23 o 
   1   7  15      128.50      169.29     21.34 o 
   2   7  15      385.13      393.51     62.29 o 
   3   7  15      471.87      702.09     54.31 o 
   4   7  15      184.45      313.76     52.85 o 
   5   7  15      144.63      229.66     82.98 o 
  -5   8  15       68.94       82.32     33.94 o 
  -4   8  15      168.80      169.58     36.31 o 
  -3   8  15      400.38      345.41     41.91 o 
  -2   8  15      391.53      400.53     32.60 o 
  -1   8  15      628.42      617.91     32.78 o 
   0   8  15     3912.47     3500.35    328.75 o 
   1   8  15      628.45      606.19     73.89 o 
   2   8  15      469.00      514.98     58.15 o 
   3   8  15      337.14      470.34     56.01 o 
   4   8  15      156.59      145.28     48.27 o 
   5   8  15       61.44       60.49     78.96 o 
  -4   9  15      135.77      141.27     35.78 o 
  -3   9  15      124.68      112.94     32.47 o 
  -2   9  15      322.20      348.76     32.74 o 
  -1   9  15      462.30      487.63     37.21 o 
   0   9  15      226.34      223.93     23.17 o 
   1   9  15      416.37      420.45     29.90 o 
   2   9  15      313.97      412.13     58.59 o 
   3   9  15       88.52       50.75     36.59 o 
   4   9  15      126.70      108.56     51.75 o 
  -4  10  15       28.60       28.24     32.93 o 
  -3  10  15        3.48      -15.87     25.47 o 
  -2  10  15       96.54      119.21     29.22 o 
  -1  10  15      950.33      867.72     49.76 o 
   0  10  15        2.75        0.37     16.16 o 
   1  10  15      842.01      842.13    117.51 o 
   2  10  15       67.94       65.25     67.26 o 
   3  10  15        0.41       -1.12     34.36 o 
   4  10  15       29.82       31.58     45.13 o 
  -3  11  15       75.96       52.48     39.30 o 
  -2  11  15      443.95      434.39     49.10 o 
  -1  11  15      274.09      219.71     55.19 o 
   0  11  15      144.02      136.79     21.69 o 
   1  11  15      276.03      246.66     40.87 o 
   2  11  15      478.50      534.71    136.37 o 
   3  11  15       65.89       60.15     44.62 o 
  -3  12  15       66.43       35.18     37.93 o 
  -2  12  15       24.99       23.37     27.11 o 
  -1  12  15      463.18      402.78     39.36 o 
   0  12  15      273.02      290.95     60.80 o 
   1  12  15      470.93      456.00     78.06 o 
   2  12  15       37.51       40.50     36.65 o 
   3  12  15       69.53      105.40    115.14 o 
  -2  13  15       80.47      112.56     75.97 o 
  -1  13  15       31.38       36.79     29.15 o 
   0  13  15      309.12      291.73     62.60 o 
   1  13  15       25.40       15.73     32.47 o 
   2  13  15       89.22       86.99     43.58 o 
   0   0  16     3443.66     3292.50    144.82 o 
   1   0  16     2064.06     1786.32     62.03 o 
   2   0  16        2.51       15.25     14.68 o 
   3   0  16     5783.91     5208.90    301.48 o 
   4   0  16      119.66      153.74     32.59 o 
   5   0  16       64.23       77.32     32.32 o 
   6   0  16        0.10        9.43     50.34 o 
  -6   1  16        9.27       51.30     35.36 o 
  -5   1  16       17.53       27.91     21.90 o 
  -4   1  16      727.58      593.62     40.54 o 
  -3   1  16     1016.18     1019.02     51.86 o 
  -2   1  16       38.28       64.76     17.87 o 
  -1   1  16      684.54      662.95     35.08 o 
   0   1  16    11185.29    10510.01    303.07 o 
   1   1  16      594.97      559.83     28.98 o 
   2   1  16       38.69       53.41     16.19 o 
   3   1  16      915.78      928.99     83.61 o 
   4   1  16      705.01      626.90     41.99 o 
   5   1  16       11.35       14.09     27.80 o 
   6   1  16        8.24      -25.17     48.91 o 
  -5   2  16      316.99      396.53     74.92 o 
  -4   2  16       67.10       77.39     22.30 o 
  -3   2  16      660.14      588.47     54.00 o 
  -2   2  16      659.30      622.45     55.58 o 
  -1   2  16     2096.86     2076.78     80.60 o 
   0   2  16      173.25      191.68     12.73 o 
   1   2  16     2077.22     2054.82     62.12 o 
   2   2  16      645.84      677.79     39.73 o 
   3   2  16      767.94      789.43     41.82 o 
   4   2  16       39.84       39.11     25.64 o 
   5   2  16      323.08      476.54     78.96 o 
  -5   3  16       66.11       93.63     27.94 o 
  -4   3  16      688.27      552.81     48.20 o 
  -3   3  16       35.15       18.43     18.34 o 
  -2   3  16      439.57      431.21     33.47 o 
  -1   3  16       11.07       17.49     14.29 o 
   0   3  16     1070.56     1043.90     34.79 o 
   1   3  16        9.42       34.96     10.23 o 
   2   3  16      471.48      475.92     24.61 o 
   3   3  16       49.60       34.66     17.29 o 
   4   3  16      746.42      806.57     86.43 o 
   5   3  16       53.74      122.03     57.14 o 
  -5   4  16      488.45      445.74    103.22 o 
  -4   4  16      258.97      227.88     40.54 o 
  -3   4  16      166.33      168.37     28.70 o 
  -2   4  16      373.16      387.54     33.19 o 
  -1   4  16      642.07      578.67     28.22 o 
   0   4  16       16.56       24.82      9.66 o 
   1   4  16      615.73      644.84     32.25 o 
   2   4  16      388.82      372.45     21.17 o 
   3   4  16      168.73      222.62     38.47 o 
   4   4  16      277.89      313.07     47.90 o 
   5   4  16      503.97      565.69     63.84 o 
  -5   5  16      107.08      129.82     40.61 o 
  -4   5  16      886.10      778.87     69.37 o 
  -3   5  16      257.76      247.66     32.95 o 
  -2   5  16      401.91      536.67     41.60 o 
  -1   5  16      411.51      412.95     25.70 o 
   0   5  16     2033.07     1894.80     96.83 o 
   1   5  16      473.04      526.59     36.26 o 
   2   5  16      397.30      428.35     26.02 o 
   3   5  16      274.55      353.26     61.25 o 
   4   5  16      876.07      975.17     69.68 o 
   5   5  16       96.45      149.55     63.02 o 
  -5   6  16      127.96      136.06     34.85 o 
  -4   6  16       61.73       32.52     24.29 o 
  -3   6  16      660.77      667.53     69.92 o 
  -2   6  16     1178.08     1184.10     65.60 o 
  -1   6  16     1038.16      922.29     39.53 o 
   0   6  16      538.83      462.80     36.49 o 
   1   6  16     1081.54     1043.92    106.91 o 
   2   6  16     1298.82     1364.57    156.86 o 
   3   6  16      623.92      853.28     94.13 o 
   4   6  16       80.28      134.06     40.63 o 
   5   6  16      122.64      184.99    113.73 o 
  -5   7  16       97.37       59.21     31.36 o 
  -4   7  16      478.17      484.31     69.31 o 
  -3   7  16      980.28      843.08     80.30 o 
  -2   7  16       30.00       41.97     23.01 o 
  -1   7  16      367.23      376.78     26.30 o 
   0   7  16     2695.48     2589.10    174.53 o 
   1   7  16      339.14      344.41     26.83 o 
   2   7  16       40.69       43.76     19.01 o 
   3   7  16     1022.53     1075.93    121.04 o 
   4   7  16      474.54      631.49     60.64 o 
   5   7  16      102.28      140.84     83.94 o 
  -4   8  16       30.71       15.65     26.35 o 
  -3   8  16      116.57      128.03     31.49 o 
  -2   8  16      324.89      346.68     35.68 o 
  -1   8  16      506.10      460.27     28.65 o 
   0   8  16      617.92      656.50     33.91 o 
   1   8  16      568.37      537.40     69.53 o 
   2   8  16      412.55      459.67     64.88 o 
   3   8  16      174.25      237.91     58.84 o 
   4   8  16       37.53       44.59     40.36 o 
  -4   9  16      188.02      172.47     38.54 o 
  -3   9  16      105.91      151.92     34.65 o 
  -2   9  16        3.51       13.62     20.00 o 
  -1   9  16       96.14       92.50     24.13 o 
   0   9  16       45.33       51.29     20.27 o 
   1   9  16       98.12       90.43     26.03 o 
   2   9  16        9.84       28.82     25.52 o 
   3   9  16       85.67      106.07     45.16 o 
   4   9  16      202.40      196.72     90.35 o 
  -4  10  16       95.78       76.23     33.79 o 
  -3  10  16       17.24       15.04     28.99 o 
  -2  10  16      387.32      447.93     41.23 o 
  -1  10  16      837.21      771.06     49.59 o 
   0  10  16      265.46      242.74     30.11 o 
   1  10  16      774.51      826.18     82.07 o 
   2  10  16      361.61      440.20    129.79 o 
   3  10  16       23.50       20.41     39.74 o 
   4  10  16       94.99      132.61     50.10 o 
  -3  11  16       31.47       -5.37     34.73 o 
  -2  11  16       63.62      101.46     29.94 o 
  -1  11  16      154.11      154.46     29.77 o 
   0  11  16      756.39      521.43     70.39 o 
   1  11  16      140.17      123.54     29.70 o 
   2  11  16       58.13       52.20     35.74 o 
   3  11  16       26.21       10.77     40.41 o 
  -2  12  16      161.06      169.25     36.04 o 
  -1  12  16      504.85      437.39     54.33 o 
   0  12  16      139.85       99.43     40.13 o 
   1  12  16      496.36      408.17     64.58 o 
   2  12  16      142.90      120.34     41.70 o 
  -1  13  16       94.46       61.81     27.29 o 
   0  13  16      529.91      431.56     65.28 o 
   1  13  16       85.62       47.57     48.48 o 
   1   0  17      897.72      904.55     38.67 o 
   2   0  17       22.39       41.76     17.55 o 
   3   0  17     2922.91     2819.56    316.51 o 
   4   0  17       55.90       40.15     19.57 o 
   5   0  17      235.05      220.32     85.14 o 
  -5   1  17      117.81       57.16     24.44 o 
  -4   1  17       76.68       75.02     22.34 o 
  -3   1  17      782.93      738.37     87.35 o 
  -2   1  17     3119.03     2989.46    111.89 o 
  -1   1  17      493.37      450.59     30.89 o 
   0   1  17      662.77     1053.63     41.89 o 
   1   1  17      513.41      521.10     28.03 o 
   2   1  17     3070.86     2854.40    167.86 o 
   3   1  17      756.12      771.61     45.15 o 
   4   1  17       81.91      113.70     23.78 o 
   5   1  17      114.92      114.37     53.22 o 
  -5   2  17      205.32      196.08     32.69 o 
  -4   2  17       88.47       99.25     24.58 o 
  -3   2  17      492.77      468.03     37.70 o 
  -2   2  17       56.14       29.51     18.22 o 
  -1   2  17     2953.74     2753.86    102.27 o 
   0   2  17      684.57      658.97     30.82 o 
   1   2  17     2846.13     2696.19     79.08 o 
   2   2  17       45.18       38.69     17.34 o 
   3   2  17      496.51      531.90     59.36 o 
   4   2  17       91.52      112.81     30.74 o 
   5   2  17      186.20      195.78     60.01 o 
  -5   3  17       80.76       89.33     28.54 o 
  -4   3  17        6.50       12.27     19.26 o 
  -3   3  17      206.51      172.19     27.96 o 
  -2   3  17     3816.43     3505.10    214.09 o 
  -1   3  17      778.75      786.83     41.61 o 
   0   3  17       50.16       51.00     12.50 o 
   1   3  17      822.46      796.55     28.64 o 
   2   3  17     3939.45     3626.19    113.59 o 
   3   3  17      222.37      225.25     26.69 o 
   4   3  17        6.14       51.35     44.41 o 
   5   3  17       73.38      105.86     53.26 o 
  -5   4  17      401.49      353.36     42.84 o 
  -4   4  17       61.57       70.21     25.47 o 
  -3   4  17      657.01      632.42     44.06 o 
  -2   4  17      386.44      399.12     34.16 o 
  -1   4  17     1380.68     1293.31     65.46 o 
   0   4  17      373.09      360.13     22.20 o 
   1   4  17     1510.18     1433.86     54.91 o 
   2   4  17      410.70      364.67     21.82 o 
   3   4  17      537.45      569.00     50.28 o 
   4   4  17       83.89      118.62     38.24 o 
   5   4  17      398.26      530.25     61.72 o 
  -5   5  17      103.66      112.14     32.95 o 
  -4   5  17      190.76      188.30     32.78 o 
  -3   5  17      155.61      148.98     29.89 o 
  -2   5  17     1369.08     1342.44     89.80 o 
  -1   5  17      442.65      404.13     31.32 o 
   0   5  17       26.43       15.62     12.50 o 
   1   5  17      415.16      411.48     30.56 o 
   2   5  17     1561.05     1442.77    101.96 o 
   3   5  17      162.34      178.24     38.89 o 
   4   5  17      179.72      286.03     48.68 o 
   5   5  17       98.11      157.14     48.62 o 
  -5   6  17       53.46       41.00     30.39 o 
  -4   6  17      366.72      296.31     40.19 o 
  -3   6  17     1211.38     1156.20     74.53 o 
  -2   6  17      109.10      116.22     26.21 o 
  -1   6  17       62.55       88.57     21.07 o 
   0   6  17       89.84       87.32     16.52 o 
   1   6  17       23.99       39.62     16.63 o 
   2   6  17      116.64      176.24     32.41 o 
   3   6  17     1262.95     1396.53    177.12 o 
   4   6  17      337.54      473.92     57.72 o 
   5   6  17       59.46       74.97     43.60 o 
  -5   7  17        8.03      -11.80     27.61 o 
  -4   7  17       19.33        3.45     26.96 o 
  -3   7  17      296.04      280.35     37.94 o 
  -2   7  17      284.53      304.19     35.91 o 
  -1   7  17        9.12        8.63     15.20 o 
   0   7  17      326.15      386.51     31.58 o 
   1   7  17        4.44      -14.64     14.10 o 
   2   7  17      308.33      340.21     48.30 o 
   3   7  17      306.87      415.60     50.99 o 
   4   7  17       21.87       27.44     39.62 o 
   5   7  17        6.12       -9.00     71.64 o 
  -4   8  17      103.16      103.82     32.82 o 
  -3   8  17      433.21      374.42    107.23 o 
  -2   8  17      279.66      243.04     34.37 o 
  -1   8  17      311.72      299.38     32.27 o 
   0   8  17      568.15      514.72     44.54 o 
   1   8  17      300.42      353.60     57.27 o 
   2   8  17      257.37      261.01     55.00 o 
   3   8  17      364.20      375.64     62.62 o 
   4   8  17       95.17      157.54     82.07 o 
  -4   9  17       26.41       28.32     31.25 o 
  -3   9  17      265.20      235.57     39.64 o 
  -2   9  17      713.25      676.12     60.26 o 
  -1   9  17      162.23      177.92     28.25 o 
   0   9  17       58.20       52.36     22.48 o 
   1   9  17      152.75      162.00     24.08 o 
   2   9  17      752.97      890.56    127.12 o 
   3   9  17      261.23      345.05    115.09 o 
   4   9  17       26.49       45.65     46.71 o 
  -3  10  17      260.55      190.82     48.09 o 
  -2  10  17      116.34      147.96     40.95 o 
  -1  10  17      354.75      389.37     37.48 o 
   0  10  17       18.17       18.30     21.57 o 
   1  10  17      314.26      314.55     71.98 o 
   2  10  17      107.94      182.70     43.30 o 
   3  10  17      261.04      240.03    103.70 o 
  -3  11  17      104.85       47.84     37.57 o 
  -2  11  17      241.23      199.88     46.51 o 
  -1  11  17      199.68      250.84     34.29 o 
   0  11  17       27.04       29.47     23.03 o 
   1  11  17      221.61      266.90     59.34 o 
   2  11  17      239.60      277.61     62.79 o 
   3  11  17       93.81       53.84     43.94 o 
  -2  12  17      130.01      164.84     44.93 o 
  -1  12  17       60.60       38.11     26.87 o 
   0  12  17      100.29      127.57     37.63 o 
   1  12  17       52.22       45.70     45.18 o 
   2  12  17      134.96      107.35     43.65 o 
  -1  13  17      172.37      135.74     49.53 o 
   0  13  17       62.49      113.85     48.96 o 
   1  13  17      175.13      183.28     59.92 o 
   0   0  18     3697.32     3426.05    182.00 o 
   1   0  18      194.84      180.62     20.16 o 
   2   0  18      588.35      565.12     43.66 o 
   3   0  18        6.66       74.80     40.10 o 
   4   0  18        4.66       -1.24     18.99 o 
   5   0  18       34.14       49.27     31.78 o 
  -5   1  18       88.15       78.69     25.43 o 
  -4   1  18       94.62      106.29     24.56 o 
  -3   1  18      625.41      601.69     46.41 o 
  -2   1  18       54.61       60.53     19.24 o 
  -1   1  18     1073.11     1066.55     50.50 o 
   0   1  18     3827.05     3654.21    113.94 o 
   1   1  18     1128.43     1123.34     45.12 o 
   2   1  18       54.25       76.50     20.24 o 
   3   1  18      607.96      625.23     50.30 o 
   4   1  18      160.18      156.29     26.47 o 
   5   1  18       93.99      133.66     56.42 o 
  -5   2  18      325.49      409.89     42.92 o 
  -4   2  18      541.50      468.78     50.24 o 
  -3   2  18      325.73      328.31     34.38 o 
  -2   2  18       71.19       99.57     23.14 o 
  -1   2  18     1039.96      928.68     49.23 o 
   0   2  18     1022.51      920.45     38.73 o 
   1   2  18     1138.91     1122.17     39.13 o 
   2   2  18       67.68      101.29     25.16 o 
   3   2  18      351.46      359.21     33.30 o 
   4   2  18      637.48      702.05     82.79 o 
   5   2  18      292.59      418.45     77.48 o 
  -5   3  18        9.38        3.60     23.27 o 
  -4   3  18      557.32      482.91     44.46 o 
  -3   3  18      203.94      249.90     32.19 o 
  -2   3  18      301.04      339.42     31.89 o 
  -1   3  18      139.44      156.29     22.65 o 
   0   3  18      770.15      741.15     38.69 o 
   1   3  18      140.96      149.84     16.15 o 
   2   3  18      332.09      424.30     38.90 o 
   3   3  18      237.37      319.80     42.88 o 
   4   3  18      546.61      516.66     71.11 o 
   5   3  18        9.53        4.26     48.57 o 
  -5   4  18      275.69      291.35     39.72 o 
  -4   4  18      130.62      158.50     30.92 o 
  -3   4  18      393.18      431.00     49.73 o 
  -2   4  18      711.86      722.73     43.64 o 
  -1   4  18      680.01      662.04     38.20 o 
   0   4  18     1337.84     1033.46     63.23 o 
   1   4  18      615.36      573.81     27.76 o 
   2   4  18      683.54      664.88     32.47 o 
   3   4  18      308.37      466.99     51.47 o 
   4   4  18      129.16      218.22     45.46 o 
   5   4  18      265.84      483.39     65.43 o 
  -5   5  18       74.98      112.51     32.69 o 
  -4   5  18      276.52      298.64     60.61 o 
  -3   5  18      225.74      226.37     32.68 o 
  -2   5  18       41.89       48.42     21.98 o 
  -1   5  18      645.08      622.47     44.32 o 
   0   5  18      481.60      444.78     30.44 o 
   1   5  18      560.75      504.51     29.92 o 
   2   5  18       51.09       78.64     16.76 o 
   3   5  18      189.97      258.56     42.61 o 
   4   5  18      296.43      466.67     57.69 o 
   5   5  18       81.16      134.29     46.83 o 
  -5   6  18       48.15       30.41     28.87 o 
  -4   6  18      558.19      516.07     75.01 o 
  -3   6  18      800.83      743.88     56.25 o 
  -2   6  18       10.63      -14.05     19.62 o 
  -1   6  18      378.03      309.14     31.22 o 
   0   6  18      680.95      758.62     37.45 o 
   1   6  18      490.15      426.66     34.44 o 
   2   6  18        5.34       -5.69     17.08 o 
   3   6  18      802.97      984.06     70.35 o 
   4   6  18      556.71      666.25     63.26 o 
   5   6  18       71.50       83.16     46.98 o 
  -4   7  18       83.86       37.03     29.33 o 
  -3   7  18      121.16      113.71     30.69 o 
  -2   7  18      220.26      206.29     32.21 o 
  -1   7  18      457.49      420.67     36.05 o 
   0   7  18     1000.05      887.37     74.50 o 
   1   7  18      361.03      388.91     46.72 o 
   2   7  18      251.29      252.14     42.79 o 
   3   7  18      142.93      162.02     34.76 o 
   4   7  18      131.41      167.31     46.79 o 
  -4   8  18      178.43      104.97     34.57 o 
  -3   8  18      276.68      277.33     40.79 o 
  -2   8  18      161.78      188.24     32.14 o 
  -1   8  18      800.90      674.52     55.69 o 
   0   8  18       16.55       39.76     21.84 o 
   1   8  18      885.26      764.37    136.75 o 
   2   8  18      150.25      147.92     32.13 o 
   3   8  18      302.84      388.25     55.57 o 
   4   8  18      188.28      279.76     88.82 o 
  -4   9  18      476.27      436.05     51.06 o 
  -3   9  18      103.31      124.51     35.29 o 
  -2   9  18      177.43      182.00     42.12 o 
  -1   9  18      690.18      567.49     52.57 o 
   0   9  18      327.64      302.92     44.84 o 
   1   9  18      721.38      636.34     84.85 o 
   2   9  18      163.46      207.86     49.21 o 
   3   9  18       93.71      120.52     37.50 o 
   4   9  18      474.45      486.12     97.06 o 
  -3  10  18       68.98        6.11     35.50 o 
  -2  10  18      378.50      321.71     53.02 o 
  -1  10  18      281.64      242.03     44.54 o 
   0  10  18      124.88      115.05     27.20 o 
   1  10  18      271.69      297.03     62.07 o 
   2  10  18      371.97      451.39    181.76 o 
   3  10  18       90.23      123.88     46.45 o 
  -3  11  18       51.66        1.67     38.68 o 
  -2  11  18       39.31       54.65     39.21 o 
  -1  11  18      827.87      648.79     59.59 o 
   0  11  18       78.79       87.64     26.35 o 
   1  11  18      839.80      769.25    200.59 o 
   2  11  18       31.40       46.32     49.48 o 
   3  11  18       31.82        5.19     37.79 o 
  -2  12  18      421.35      468.31     62.55 o 
  -1  12  18       82.81       83.05     65.99 o 
   0  12  18       68.21       91.00     38.12 o 
   1  12  18       69.01       28.90     45.85 o 
   2  12  18      436.72      333.17     77.77 o 
   1   0  19        4.98       -8.47     12.53 o 
   2   0  19     2964.40     2934.39    206.04 o 
   3   0  19     1352.20     1301.05    105.50 o 
   4   0  19        2.34        8.19     20.33 o 
   5   0  19       27.86       15.58     29.07 o 
  -5   1  19       93.72       83.49     27.79 o 
  -4   1  19       49.33       32.04     20.75 o 
  -3   1  19      740.11      733.53     84.57 o 
  -2   1  19      694.65      682.12     42.60 o 
  -1   1  19      996.46      919.29     46.57 o 
   0   1  19      140.23      227.46     24.51 o 
   1   1  19      927.03      916.11     40.34 o 
   2   1  19      602.73      597.87     80.83 o 
   3   1  19      789.14      821.60     46.53 o 
   4   1  19       44.02       29.93     21.15 o 
   5   1  19       82.64      124.71     57.57 o 
  -5   2  19       34.42       47.39     25.05 o 
  -4   2  19       19.40       19.37     20.42 o 
  -3   2  19      164.97      177.47     29.39 o 
  -2   2  19     4188.77     4097.05    248.86 o 
  -1   2  19     2176.91     2079.98     84.20 o 
   0   2  19      385.65      380.42     25.10 o 
   1   2  19     2172.93     2061.65     72.40 o 
   2   2  19     4044.85     3675.53    287.20 o 
   3   2  19      119.52       97.02     22.34 o 
   4   2  19       21.78       58.82     45.70 o 
   5   2  19       32.61       35.46     46.13 o 
  -5   3  19      247.65      236.46     47.12 o 
  -4   3  19       71.01      105.47     27.05 o 
  -3   3  19     1254.51     1152.77    105.40 o 
  -2   3  19     1800.11     1705.86    133.93 o 
  -1   3  19       73.67       63.92     19.88 o 
   0   3  19      580.28      547.66     33.50 o 
   1   3  19      132.23      130.56     18.84 o 
   2   3  19     1683.81     1587.27     65.83 o 
   3   3  19     1139.53     1100.68     67.03 o 
   4   3  19       79.40      160.07     51.92 o 
   5   3  19      244.12      360.63     78.01 o 
  -5   4  19       23.37       37.53     26.76 o 
  -4   4  19      230.69      202.12     33.36 o 
  -3   4  19       66.71       77.36     24.53 o 
  -2   4  19      401.51      390.91     38.36 o 
  -1   4  19      928.21      914.26     47.87 o 
   0   4  19        7.65       37.95     17.07 o 
   1   4  19      904.56      912.44     45.73 o 
   2   4  19      478.41      498.74     27.30 o 
   3   4  19       43.27       48.45     31.69 o 
   4   4  19      233.89      308.11     50.53 o 
   5   4  19       25.96       67.17     40.54 o 
  -5   5  19      305.01      234.79     39.45 o 
  -4   5  19       42.88       36.33     26.14 o 
  -3   5  19      595.28      555.34     46.06 o 
  -2   5  19      317.28      333.85     36.24 o 
  -1   5  19      985.67      929.37     48.64 o 
   0   5  19        7.92       -5.17     14.34 o 
   1   5  19      906.81      854.64     71.95 o 
   2   5  19      287.12      285.72     31.12 o 
   3   5  19      588.04      644.05     56.51 o 
   4   5  19       31.12       40.63     36.77 o 
   5   5  19      325.45      479.42     84.51 o 
  -4   6  19       27.65       21.48     26.91 o 
  -3   6  19      337.75      341.67     40.65 o 
  -2   6  19      428.59      419.00     39.60 o 
  -1   6  19      502.30      461.67     42.49 o 
   0   6  19     1636.15     1595.50     91.44 o 
   1   6  19      430.48      433.35     38.47 o 
   2   6  19      407.61      409.74     38.21 o 
   3   6  19      317.95      433.98     54.07 o 
   4   6  19       19.86       60.30     40.39 o 
  -4   7  19      155.13      126.85     35.13 o 
  -3   7  19      329.77      322.07     41.32 o 
  -2   7  19        7.97        3.77     23.17 o 
  -1   7  19     1423.21     1279.68     63.22 o 
   0   7  19       42.89       53.54     26.22 o 
   1   7  19     1379.32     1298.48    151.89 o 
   2   7  19       17.01       25.35     24.78 o 
   3   7  19      332.99      383.49     61.39 o 
   4   7  19      140.44      200.60     51.47 o 
  -4   8  19       25.95        8.56     28.90 o 
  -3   8  19      223.52      174.67     36.75 o 
  -2   8  19      350.47      359.69     40.48 o 
  -1   8  19       22.33       62.71     31.56 o 
   0   8  19      170.66      207.77     37.58 o 
   1   8  19       40.47       51.16     22.49 o 
   2   8  19      391.66      416.23     98.58 o 
   3   8  19      212.90      273.87     63.19 o 
   4   8  19       35.54       53.93     75.61 o 
  -3   9  19      242.79      219.72     38.98 o 
  -2   9  19      190.00      171.77     41.51 o 
  -1   9  19      208.68      239.23     42.98 o 
   0   9  19        9.87       18.91     27.53 o 
   1   9  19      237.69      266.20     38.23 o 
   2   9  19      207.43      250.89    118.20 o 
   3   9  19      210.02      303.60     66.56 o 
  -3  10  19       21.30       33.37     39.00 o 
  -2  10  19      401.44      383.03     57.41 o 
  -1  10  19      131.78      121.46     38.16 o 
   0  10  19      147.62      103.75     41.37 o 
   1  10  19      135.44      129.08     40.82 o 
   2  10  19      407.81      519.34    222.49 o 
   3  10  19       28.17       29.48     51.01 o 
  -2  11  19       78.15       36.09     38.64 o 
  -1  11  19      164.68      215.39     55.94 o 
   0  11  19      388.22      294.35     78.46 o 
   1  11  19      170.72      272.57     79.53 o 
   2  11  19       97.96       77.34     54.36 o 
  -1  12  19      128.72      114.02     41.65 o 
   0  12  19        4.72      -39.62     55.32 o 
   1  12  19      111.23      143.28     53.69 o 
   0   0  20      550.97      534.26     42.37 o 
   1   0  20       39.39       50.66     16.50 o 
   2   0  20      101.79      119.47     24.06 o 
   3   0  20      182.79      257.25     32.09 o 
   4   0  20      685.64      621.48     42.19 o 
   5   0  20       63.22       42.96     34.05 o 
  -5   1  20      165.46      184.06     32.76 o 
  -4   1  20       20.58       18.95     21.04 o 
  -3   1  20     1009.78     1015.20     90.19 o 
  -2   1  20      264.05      268.83     41.80 o 
  -1   1  20     1453.65     1392.83     63.77 o 
   0   1  20      410.84      398.38     25.98 o 
   1   1  20     1595.22     1500.14     56.97 o 
   2   1  20      275.95      259.19     57.24 o 
   3   1  20      944.95      970.05     77.73 o 
   4   1  20       20.34       18.15     20.68 o 
   5   1  20      174.26      184.58     61.45 o 
  -5   2  20       97.05       92.17     28.22 o 
  -4   2  20      411.23      385.41     41.10 o 
  -3   2  20       34.02       37.62     22.23 o 
  -2   2  20      314.54      391.19     44.58 o 
  -1   2  20       63.34       92.61     21.09 o 
   0   2  20     1664.93     1651.36     61.51 o 
   1   2  20       61.11       95.68     18.40 o 
   2   2  20      327.23      366.84     39.47 o 
   3   2  20       32.93       35.51     20.37 o 
   4   2  20      525.74      559.06     75.61 o 
   5   2  20       88.78       67.43     59.44 o 
  -5   3  20      175.48      187.05     35.22 o 
  -4   3  20       95.64       72.74     25.44 o 
  -3   3  20      170.47      207.59     31.52 o 
  -2   3  20      363.30      420.98     37.88 o 
  -1   3  20     1420.23     1370.33     63.90 o 
   0   3  20      642.66      586.36     36.11 o 
   1   3  20     1586.19     1473.23     56.07 o 
   2   3  20      352.32      388.65     34.15 o 
   3   3  20      133.76      222.83     30.48 o 
   4   3  20      100.88      116.43     53.69 o 
   5   3  20      182.03      302.16     77.05 o 
  -5   4  20       73.78       70.89     28.80 o 
  -4   4  20      463.65      528.11     47.70 o 
  -3   4  20      246.40      212.04     33.27 o 
  -2   4  20      199.86      195.82     29.27 o 
  -1   4  20      328.01      327.14     32.45 o 
   0   4  20     2157.12     1998.11    105.78 o 
   1   4  20      303.42      294.55     26.67 o 
   2   4  20      182.93      181.05     22.76 o 
   3   4  20      223.43      276.33     44.09 o 
   4   4  20      435.46      545.94     55.36 o 
   5   4  20       72.73       83.62     44.75 o 
  -4   5  20       74.63       86.00     30.52 o 
  -3   5  20       82.56      111.60     28.61 o 
  -2   5  20      164.17      153.20     30.49 o 
  -1   5  20      312.93      294.87     29.74 o 
   0   5  20      217.19      274.06     29.09 o 
   1   5  20      228.19      240.74     52.88 o 
   2   5  20      153.14      156.76     23.24 o 
   3   5  20       66.10      106.14     38.23 o 
   4   5  20       73.65      105.10     41.42 o 
  -4   6  20      366.83      414.39     77.27 o 
  -3   6  20       88.88       83.80     29.32 o 
  -2   6  20      144.99      104.25     28.09 o 
  -1   6  20      715.12      660.53     42.09 o 
   0   6  20     1454.32     1454.93     64.65 o 
   1   6  20      690.94      638.46    122.82 o 
   2   6  20      159.38      164.25     34.00 o 
   3   6  20       90.24       81.26     50.11 o 
   4   6  20      381.14      489.06     62.69 o 
  -4   7  20       77.53       16.90     29.17 o 
  -3   7  20       81.45       91.94     31.62 o 
  -2   7  20       97.40       83.03     28.43 o 
  -1   7  20      422.43      430.31     38.06 o 
   0   7  20      140.64      135.69     34.08 o 
   1   7  20      510.85      462.65     79.37 o 
   2   7  20       75.51      108.76     27.80 o 
   3   7  20       67.54       81.84     38.85 o 
   4   7  20       73.77      100.02     44.17 o 
  -4   8  20      387.47      396.58     50.00 o 
  -3   8  20       29.27       21.78     27.04 o 
  -2   8  20       60.82       60.99     28.64 o 
  -1   8  20       98.39       68.95     40.53 o 
   0   8  20      823.76      760.81     99.92 o 
   1   8  20      123.91      133.27     35.82 o 
   2   8  20       61.37       52.36     26.44 o 
   3   8  20       36.80       51.46     39.46 o 
   4   8  20      442.53      641.29     70.57 o 
  -3   9  20      159.80      111.57     36.50 o 
  -2   9  20      422.35      367.84     56.14 o 
  -1   9  20      323.60      312.79     47.31 o 
   0   9  20        9.25      -16.91     25.03 o 
   1   9  20      337.74      389.40    137.33 o 
   2   9  20      390.96      523.21    171.28 o 
   3   9  20      176.37      153.81     58.55 o 
  -3  10  20       61.30       10.71     37.80 o 
  -2  10  20      274.90      276.92     52.78 o 
  -1  10  20      385.60      299.59     69.56 o 
   0  10  20      633.56      531.42    121.54 o 
   1  10  20      395.02      460.10    146.78 o 
   2  10  20      266.11      312.74    164.84 o 
   3  10  20       47.54       41.68     57.62 o 
  -2  11  20       86.96       71.13     41.47 o 
  -1  11  20      401.21      393.71     55.64 o 
   0  11  20       18.42        3.96     40.13 o 
   1  11  20      356.95      389.40     90.07 o 
   2  11  20       87.44       29.00     51.01 o 
  -1  12  20       56.51       50.66     36.59 o 
   0  12  20      245.72      263.97     82.36 o 
   1   0  21      716.47      719.63     37.49 o 
   2   0  21     1084.38     1027.72    100.48 o 
   3   0  21       79.33       73.49     23.73 o 
   4   0  21       22.46       41.44     22.02 o 
   5   0  21       15.72       23.52     30.70 o 
  -5   1  21       19.27       52.11     26.06 o 
  -4   1  21       76.75       91.60     25.93 o 
  -3   1  21      206.04      234.05     32.05 o 
  -2   1  21      832.03      787.28     79.95 o 
  -1   1  21      974.10      994.43     51.23 o 
   0   1  21      186.32      198.74     22.51 o 
   1   1  21     1028.07     1036.95     45.51 o 
   2   1  21      809.89      715.55     94.29 o 
   3   1  21      247.27      237.57     31.14 o 
   4   1  21       80.52       58.42     23.63 o 
   5   1  21       11.06       20.63     50.73 o 
  -5   2  21       47.28       31.45     26.18 o 
  -4   2  21       23.21       -0.41     20.58 o 
  -3   2  21      118.02       90.65     33.44 o 
  -2   2  21     2033.32     1982.07    201.09 o 
  -1   2  21       11.13       35.59     19.78 o 
   0   2  21      348.43      325.80     25.28 o 
   1   2  21        5.84       16.13     15.98 o 
   2   2  21     1857.51     1821.09    106.22 o 
   3   2  21       97.00      107.90     25.31 o 
   4   2  21       26.73       39.62     47.33 o 
   5   2  21       59.14       29.91     49.67 o 
  -5   3  21      328.21      269.01     38.96 o 
  -4   3  21       76.37       60.65     26.13 o 
  -3   3  21      803.37      667.60     46.16 o 
  -2   3  21      166.39      206.70     34.68 o 
  -1   3  21      110.77      176.26     26.76 o 
   0   3  21        4.55       45.90     18.68 o 
   1   3  21      116.08      167.14     22.12 o 
   2   3  21      202.88      205.45     45.94 o 
   3   3  21      739.84      702.26    105.86 o 
   4   3  21       85.37      133.94     56.09 o 
   5   3  21      322.06      458.69     83.60 o 
  -4   4  21       28.83       36.12     25.22 o 
  -3   4  21      665.61      649.58     73.20 o 
  -2   4  21      918.04      929.26     83.26 o 
  -1   4  21      216.03      264.56     30.71 o 
   0   4  21      188.85      275.57     28.23 o 
   1   4  21      219.41      245.58     26.04 o 
   2   4  21     1053.31      998.74     85.26 o 
   3   4  21      664.33      753.69     82.36 o 
   4   4  21       23.83       67.81     37.15 o 
  -4   5  21       61.72       49.80     28.13 o 
  -3   5  21      626.24      600.96     53.13 o 
  -2   5  21       37.66       25.57     22.55 o 
  -1   5  21      321.66      330.99     32.22 o 
   0   5  21      480.08      459.31     33.95 o 
   1   5  21      283.30      296.55     41.14 o 
   2   5  21       26.61       21.56     20.51 o 
   3   5  21      626.43      747.32     82.60 o 
   4   5  21       60.66       80.25     41.98 o 
  -4   6  21       28.66       27.14     28.78 o 
  -3   6  21      174.78      163.54     34.67 o 
  -2   6  21       55.09       31.97     25.26 o 
  -1   6  21      232.07      213.04     29.42 o 
   0   6  21       31.34       22.62     19.37 o 
   1   6  21      208.76      236.79     60.59 o 
   2   6  21      111.84      112.87     70.20 o 
   3   6  21      165.79      190.56     59.72 o 
   4   6  21       25.44       30.05     56.23 o 
  -4   7  21      232.77      216.30     42.70 o 
  -3   7  21      155.05      136.85     33.71 o 
  -2   7  21      403.08      360.41     41.59 o 
  -1   7  21      244.13      254.32     32.64 o 
   0   7  21      288.42      282.49     51.23 o 
   1   7  21      282.77      308.10     63.41 o 
   2   7  21      434.07      360.73    143.74 o 
   3   7  21      113.11      186.63     63.41 o 
   4   7  21      207.30      247.03     74.80 o 
  -3   8  21      172.23      216.04     39.92 o 
  -2   8  21      570.02      542.18     53.33 o 
  -1   8  21      215.71      173.37     41.66 o 
   0   8  21      107.87       79.97     34.91 o 
   1   8  21      240.94      233.94     60.13 o 
   2   8  21      495.86      566.63    116.15 o 
   3   8  21      167.23      250.83     87.36 o 
  -3   9  21      108.82       93.63     36.32 o 
  -2   9  21      228.86      202.56     47.13 o 
  -1   9  21      109.67       85.03     37.47 o 
   0   9  21      320.71      289.90    103.73 o 
   1   9  21      126.24      140.36     67.59 o 
   2   9  21      243.13      433.23     88.53 o 
   3   9  21      100.60       93.23     60.34 o 
  -2  10  21      232.50      252.83     51.13 o 
  -1  10  21      110.16       96.40     38.32 o 
   0  10  21        4.04       -5.56     28.66 o 
   1  10  21      131.66      224.65     76.64 o 
   2  10  21      224.72      285.22     81.36 o 
  -1  11  21      111.46      107.26     37.60 o 
   0  11  21       96.05       38.16     34.95 o 
   1  11  21       84.05       92.89     67.24 o 
   0   0  22      493.59      461.52     41.44 o 
   1   0  22      901.01      801.72     40.00 o 
   2   0  22       21.20       22.09     21.72 o 
   3   0  22       21.69       20.10     22.35 o 
   4   0  22      292.25      250.83     34.70 o 
   5   0  22      456.66      488.61     87.82 o 
  -5   1  22      166.96      212.60     35.28 o 
  -4   1  22      184.35      171.06     31.61 o 
  -3   1  22      111.06       93.94     26.74 o 
  -2   1  22      145.06      168.24     33.43 o 
  -1   1  22     1093.43     1084.62     54.82 o 
   0   1  22      787.31      709.16     36.03 o 
   1   1  22     1175.69     1104.80     48.28 o 
   2   1  22      149.39      132.99     41.63 o 
   3   1  22      139.39      108.72     26.30 o 
   4   1  22      200.99      224.09     32.72 o 
   5   1  22      144.23      210.95     64.56 o 
  -4   2  22      242.13      206.26     33.36 o 
  -3   2  22      288.68      312.95     45.29 o 
  -2   2  22        7.21       42.24     23.13 o 
  -1   2  22      732.43      690.76     42.94 o 
   0   2  22      450.78      474.40     30.29 o 
   1   2  22      824.13      798.09     39.36 o 
   2   2  22        6.36       10.70     19.18 o 
   3   2  22      278.05      352.08     37.36 o 
   4   2  22      261.82      368.53     69.77 o 
  -4   3  22       98.60      115.93     30.38 o 
  -3   3  22      122.31      147.24     35.27 o 
  -2   3  22      496.61      566.68     43.44 o 
  -1   3  22      890.99      825.01     46.77 o 
   0   3  22     3020.49     2851.78    117.78 o 
   1   3  22      906.69      813.87     40.42 o 
   2   3  22      458.17      415.03     76.03 o 
   3   3  22      139.77      198.25     36.61 o 
   4   3  22      125.36      172.56     54.65 o 
  -4   4  22      189.57      141.03     32.22 o 
  -3   4  22      321.97      314.83     52.07 o 
  -2   4  22      488.70      502.31     42.96 o 
  -1   4  22      355.70      347.02     34.55 o 
   0   4  22      941.45      882.69     47.22 o 
   1   4  22      412.17      403.02     29.80 o 
   2   4  22      491.89      447.12     37.54 o 
   3   4  22      304.97      383.56     70.21 o 
   4   4  22      178.79      269.28     70.64 o 
  -4   5  22      414.35      447.56     48.55 o 
  -3   5  22       43.68       52.81     26.79 o 
  -2   5  22      156.89      139.25     30.52 o 
  -1   5  22      122.27       94.98     24.20 o 
   0   5  22      831.01      851.05     46.90 o 
   1   5  22      143.15      164.89     34.22 o 
   2   5  22      190.16      166.32     28.34 o 
   3   5  22       33.95       38.19     47.52 o 
   4   5  22      450.84      581.93     80.83 o 
  -4   6  22      216.58      219.91     40.38 o 
  -3   6  22       23.54      -30.71     24.26 o 
  -2   6  22       53.09       29.32     25.04 o 
  -1   6  22       87.43       80.66     23.74 o 
   0   6  22      299.42      283.61     44.48 o 
   1   6  22      142.47      173.39     53.74 o 
   2   6  22       38.30       32.48     32.45 o 
   3   6  22       44.71       56.42     49.00 o 
   4   6  22      210.52      311.06     74.66 o 
  -3   7  22      146.51      140.88     36.58 o 
  -2   7  22       92.30       98.98     28.26 o 
  -1   7  22      350.51      314.88     48.82 o 
   0   7  22      315.27      345.20     46.91 o 
   1   7  22      376.83      448.32     89.42 o 
   2   7  22       84.33       68.09     33.83 o 
   3   7  22      175.43      218.51     68.00 o 
  -3   8  22       88.89       82.38     34.37 o 
  -2   8  22      113.69       88.42     35.33 o 
  -1   8  22      516.86      480.81     57.94 o 
   0   8  22      203.08      233.15     77.74 o 
   1   8  22      504.15      476.89    130.51 o 
   2   8  22       88.11       90.47     43.16 o 
   3   8  22       83.80      174.29     67.53 o 
  -3   9  22       17.26      -19.70     34.90 o 
  -2   9  22      206.03      234.44     49.11 o 
  -1   9  22      287.63      228.47     47.62 o 
   0   9  22      436.94      436.20     93.80 o 
   1   9  22      307.80      309.62    111.14 o 
   2   9  22      196.35      220.66     73.65 o 
   3   9  22       28.64        1.00     60.49 o 
  -2  10  22       35.96       32.15     37.44 o 
  -1  10  22      332.39      383.26     57.80 o 
   0  10  22      131.68      115.00     38.43 o 
   1  10  22      335.95      353.68    128.71 o 
   2  10  22       48.99       92.12     69.34 o 
  -1  11  22       35.24       68.06     37.36 o 
   0  11  22       63.28       51.39     37.72 o 
   1  11  22       29.79       26.27     64.65 o 
   1   0  23      267.44      274.30     27.09 o 
   2   0  23      377.95      362.41     55.47 o 
   3   0  23       41.60       32.46     24.43 o 
   4   0  23        3.60        8.76     22.69 o 
  -4   1  23      106.42       82.28     28.04 o 
  -3   1  23      152.16      131.45     44.39 o 
  -2   1  23      935.85      904.86     95.95 o 
  -1   1  23      362.34      364.37     34.25 o 
   0   1  23      135.32      137.54     22.71 o 
   1   1  23      381.83      398.32     30.78 o 
   2   1  23     1022.19      961.07    125.10 o 
   3   1  23      133.53      105.19     26.71 o 
   4   1  23      102.00       79.03     30.87 o 
  -4   2  23        3.82       -8.44     22.32 o 
  -3   2  23      413.65      460.25     43.02 o 
  -2   2  23      719.17      692.56     53.41 o 
  -1   2  23      314.46      354.34     35.03 o 
   0   2  23       31.72       43.36     17.71 o 
   1   2  23      263.97      308.57     28.58 o 
   2   2  23      660.05      562.59     85.77 o 
   3   2  23      406.93      447.90     44.52 o 
   4   2  23        2.25       22.40     45.80 o 
  -4   3  23       31.29       19.57     26.86 o 
  -3   3  23      248.61      247.67     52.73 o 
  -2   3  23      747.03      723.59     55.88 o 
  -1   3  23       90.14      118.49     25.13 o 
   0   3  23       81.74      190.71     32.38 o 
   1   3  23       88.17       94.06     21.27 o 
   2   3  23      742.13      671.71    107.83 o 
   3   3  23      271.80      302.19     55.53 o 
   4   3  23       33.14       42.69     51.49 o 
  -4   4  23       56.75       58.83     29.15 o 
  -3   4  23      497.29      542.59     47.11 o 
  -2   4  23      125.99      117.67     29.45 o 
  -1   4  23      302.86      368.35     36.85 o 
   0   4  23      573.55      520.05     36.81 o 
   1   4  23      296.60      368.35     31.49 o 
   2   4  23      142.63      124.80     27.27 o 
   3   4  23      484.71      582.41     74.18 o 
   4   4  23       51.49       59.10     53.50 o 
  -4   5  23       12.60       19.41     28.36 o 
  -3   5  23      217.07      174.55     40.22 o 
  -2   5  23      199.09      226.88     35.94 o 
  -1   5  23      455.43      438.72     37.17 o 
   0   5  23      602.08      625.77     43.84 o 
   1   5  23      452.91      471.62     49.04 o 
   2   5  23      107.07      116.33     26.99 o 
   3   5  23      222.71      274.07     68.05 o 
   4   5  23       10.24       92.70     60.35 o 
  -4   6  23       91.81      121.48     34.43 o 
  -3   6  23       85.35       51.88     30.10 o 
  -2   6  23       21.24       -0.78     24.62 o 
  -1   6  23     1061.05     1042.00     55.69 o 
   0   6  23      563.82      480.60     53.67 o 
   1   6  23     1073.80     1075.51    203.17 o 
   2   6  23       18.45        1.79     27.00 o 
   3   6  23       74.09      130.55     55.85 o 
   4   6  23       79.93      136.77     62.60 o 
  -3   7  23       35.95       13.13     30.04 o 
  -2   7  23      894.16      872.77    111.65 o 
  -1   7  23       12.41       -8.44     28.76 o 
   0   7  23       99.71      118.91     36.42 o 
   1   7  23       24.99       11.14     28.87 o 
   2   7  23      873.03      784.82     95.50 o 
   3   7  23       31.64       28.19     54.51 o 
  -3   8  23       67.45       54.28     31.80 o 
  -2   8  23       47.11       49.63     33.97 o 
  -1   8  23      226.15      294.19     49.72 o 
   0   8  23       93.88       69.26     35.75 o 
   1   8  23      245.27      327.55    140.00 o 
   2   8  23       42.10       71.74     35.22 o 
   3   8  23       53.89       19.29     57.24 o 
  -2   9  23      230.67      230.88     50.10 o 
  -1   9  23       37.12       11.11     34.71 o 
   0   9  23      113.39       95.32     37.49 o 
   1   9  23       21.19        1.00     30.04 o 
   2   9  23      209.71      390.50     92.46 o 
  -1  10  23        9.28       13.13     33.38 o 
   0  10  23      251.04      245.24     47.49 o 
   1  10  23       13.15       16.89     33.07 o 
   0   0  24      180.52      171.53     34.28 o 
   1   0  24      602.18      658.02     37.51 o 
   2   0  24      127.20      126.67     27.50 o 
   3   0  24      127.89      125.02     37.75 o 
   4   0  24        0.18       -4.16     23.18 o 
  -4   1  24      424.20      444.61     46.73 o 
  -3   1  24        1.33       10.90     22.19 o 
  -2   1  24      160.31      168.17     30.02 o 
  -1   1  24      296.97      304.93     34.19 o 
   0   1  24       41.21       38.75     18.32 o 
   1   1  24      294.05      299.68     29.10 o 
   2   1  24      150.14      182.44     30.53 o 
   3   1  24        3.94       -7.44     21.30 o 
   4   1  24      377.78      516.18     53.24 o 
  -4   2  24      166.94      145.41     35.13 o 
  -3   2  24      304.16      337.71     59.92 o 
  -2   2  24       26.42       48.88     24.84 o 
  -1   2  24      934.41      913.30     51.39 o 
   0   2  24      390.90      356.83     29.53 o 
   1   2  24      960.65      944.77     48.57 o 
   2   2  24       22.05       37.00     23.34 o 
   3   2  24      305.04      321.93     45.61 o 
   4   2  24      154.74      182.52     61.78 o 
  -4   3  24      290.48      255.96     45.34 o 
  -3   3  24       29.51       29.82     25.23 o 
  -2   3  24      383.87      380.72     55.70 o 
  -1   3  24      314.53      352.23     36.50 o 
   0   3  24     2253.65     2091.64     87.68 o 
   1   3  24      354.45      378.21     31.32 o 
   2   3  24      380.78      315.55     86.54 o 
   3   3  24       19.44       26.37     29.66 o 
   4   3  24      305.01      336.86     76.57 o 
  -4   4  24      112.29       75.53     33.42 o 
  -3   4  24      282.00      332.56     85.61 o 
  -2   4  24       28.98       21.87     23.20 o 
  -1   4  24      520.14      505.18     38.44 o 
   0   4  24       19.59       36.40     21.79 o 
   1   4  24      467.81      484.19     34.43 o 
   2   4  24       22.80       17.77     22.85 o 
   3   4  24      286.06      378.29     72.74 o 
   4   4  24      120.43      184.72     68.24 o 
  -4   5  24      309.47      353.22     45.26 o 
  -3   5  24      138.15      223.14     39.12 o 
  -2   5  24       43.45       48.92     26.44 o 
  -1   5  24      151.31      153.54     29.09 o 
   0   5  24     1160.68     1154.05     70.43 o 
   1   5  24      172.91      215.51     40.49 o 
   2   5  24       41.16       35.18     22.85 o 
   3   5  24      133.15      265.60     68.20 o 
   4   5  24      299.48      435.96     83.70 o 
  -3   6  24       29.65        5.82     27.61 o 
  -2   6  24      164.19      191.32     35.02 o 
  -1   6  24      211.13      237.70     33.25 o 
   0   6  24      118.46      106.30     36.58 o 
   1   6  24      279.62      318.45     47.61 o 
   2   6  24      127.47      140.02     39.58 o 
   3   6  24       54.09       65.61     58.29 o 
  -3   7  24       65.10       47.26     32.46 o 
  -2   7  24       57.05       71.06     28.61 o 
  -1   7  24      199.45      181.05     43.48 o 
   0   7  24      259.18      271.88    101.33 o 
   1   7  24      186.93      156.58     66.37 o 
   2   7  24       52.56       40.50     32.44 o 
   3   7  24       58.59       46.09     58.15 o 
  -2   8  24      187.28      147.27     44.58 o 
  -1   8  24      190.36      195.42     44.58 o 
   0   8  24      218.12      312.68     50.33 o 
   1   8  24      163.48      128.94     40.68 o 
   2   8  24      177.93      162.82     91.38 o 
  -2   9  24      117.93       82.67     42.42 o 
  -1   9  24      272.31      284.75     51.56 o 
   0   9  24      709.25      546.08     76.17 o 
   1   9  24      271.91      305.13     83.82 o 
   2   9  24      119.98      174.96     75.33 o 
  -1  10  24      144.70      134.84     44.44 o 
   0  10  24        7.08        9.80     33.00 o 
   1  10  24      150.99      113.40     46.80 o 
   1   0  25     1266.80     1257.86     62.62 o 
   2   0  25      132.26      150.32     30.07 o 
   3   0  25        1.67       -8.55     20.94 o 
   4   0  25        2.27        4.52     24.21 o 
  -4   1  25       56.89       40.56     27.79 o 
  -3   1  25      421.39      381.63     69.88 o 
  -2   1  25     1191.13     1105.78    106.38 o 
  -1   1  25       73.98      126.17     27.28 o 
   0   1  25        2.95      -13.36     17.05 o 
   1   1  25       48.04       84.93     21.94 o 
   2   1  25     1233.49     1153.53    103.39 o 
   3   1  25      389.96      317.46     50.83 o 
   4   1  25       54.70       92.55     55.94 o 
  -4   2  25       79.70       61.21     29.90 o 
  -3   2  25      276.19      263.05     53.75 o 
  -2   2  25      122.71      144.29     30.85 o 
  -1   2  25      104.13      140.43     28.29 o 
   0   2  25       53.76       64.90     20.30 o 
   1   2  25      107.66      167.11     25.50 o 
   2   2  25      142.80      133.56     31.03 o 
   3   2  25      293.37      307.02     44.08 o 
   4   2  25       78.55      147.78     54.17 o 
  -4   3  25      139.32       94.38     50.75 o 
  -3   3  25      151.72      164.46     33.80 o 
  -2   3  25      205.11      217.83     34.51 o 
  -1   3  25       22.33       65.87     24.87 o 
   0   3  25       29.54       84.68     33.61 o 
   1   3  25       19.16       24.69     18.87 o 
   2   3  25      177.42      138.90     41.68 o 
   3   3  25      112.91      152.80     58.24 o 
   4   3  25      132.67      199.79     65.18 o 
  -3   4  25      567.29      582.67     59.66 o 
  -2   4  25      433.13      438.00     44.25 o 
  -1   4  25      382.00      414.92     38.15 o 
   0   4  25      100.61      155.22     27.98 o 
   1   4  25      339.99      414.87     40.37 o 
   2   4  25      360.80      348.81     45.15 o 
   3   4  25      591.55      651.13     82.12 o 
  -3   5  25      330.84      350.10     45.97 o 
  -2   5  25      319.18      394.64     60.56 o 
  -1   5  25      587.32      527.18     42.14 o 
   0   5  25      160.91      237.96     32.17 o 
   1   5  25      572.13      558.45     55.68 o 
   2   5  25      319.67      355.75     68.96 o 
   3   5  25      311.65      453.86     81.55 o 
  -3   6  25      104.14       83.36     34.33 o 
  -2   6  25      382.51      475.71     46.86 o 
  -1   6  25      603.83      587.01     42.56 o 
   0   6  25      238.73      245.01     44.35 o 
   1   6  25      655.15      597.01     60.30 o 
   2   6  25      353.01      407.88     96.79 o 
   3   6  25      116.52      189.03     70.35 o 
  -3   7  25       76.22       66.11     34.46 o 
  -2   7  25      244.10      256.20     39.28 o 
  -1   7  25      120.28       97.11     39.38 o 
   0   7  25       20.50       27.07     33.44 o 
   1   7  25      148.24      127.45     38.91 o 
   2   7  25      204.30      197.91     74.87 o 
   3   7  25       84.56      116.09     66.90 o 
  -2   8  25      341.29      360.28     58.56 o 
  -1   8  25       45.61       42.17     38.16 o 
   0   8  25      254.51      256.80     47.49 o 
   1   8  25       59.91       76.22     37.54 o 
   2   8  25      370.44      453.05    118.28 o 
  -1   9  25      224.14      169.75     47.64 o 
   0   9  25        4.98       33.26     33.31 o 
   1   9  25      205.45      160.95     83.96 o 
   0   0  26      517.51      506.69     49.25 o 
   1   0  26       13.04       38.62     28.48 o 
   2   0  26       98.65      108.69     28.64 o 
   3   0  26        7.75        0.85     25.75 o 
   4   0  26       94.99       71.29     29.55 o 
  -4   1  26       55.62       16.58     27.47 o 
  -3   1  26      422.70      395.85     85.09 o 
  -2   1  26       54.86       51.13     26.37 o 
  -1   1  26      170.48      244.29     32.63 o 
   0   1  26       51.11       24.58     18.61 o 
   1   1  26      137.67      165.81     26.30 o 
   2   1  26       48.89       53.23     25.59 o 
   3   1  26      384.64      316.75     57.27 o 
   4   1  26       53.78       92.12     57.09 o 
  -3   2  26       56.55       55.33     29.10 o 
  -2   2  26       36.07       43.57     26.36 o 
  -1   2  26        5.07      -12.73     19.62 o 
   0   2  26      291.16      356.69     32.34 o 
   1   2  26       13.62       12.68     19.66 o 
   2   2  26       31.72       51.32     25.01 o 
   3   2  26       68.87       84.14     35.70 o 
  -3   3  26       72.87      110.16     31.99 o 
  -2   3  26      136.94      169.81     33.04 o 
  -1   3  26      520.62      556.33     41.22 o 
   0   3  26       92.21       93.54     25.40 o 
   1   3  26      499.08      529.53     37.11 o 
   2   3  26      131.78      176.61     45.80 o 
   3   3  26       89.26      156.10     56.47 o 
  -3   4  26       29.15       60.61     34.86 o 
  -2   4  26        3.00       -3.43     25.21 o 
  -1   4  26       29.12       30.35     23.08 o 
   0   4  26      381.99      400.79     37.77 o 
   1   4  26       16.78       24.65     37.52 o 
   2   4  26        5.21       40.04     45.99 o 
   3   4  26       40.91      112.70     51.54 o 
  -3   5  26      165.76      162.18     38.07 o 
  -2   5  26       65.52       64.03     30.33 o 
  -1   5  26      564.74      557.15     43.73 o 
   0   5  26       95.09       83.26     26.11 o 
   1   5  26      675.64      650.39    111.43 o 
   2   5  26       53.62       48.63     34.57 o 
   3   5  26      198.41      279.67     76.09 o 
  -3   6  26       37.20       17.00     29.90 o 
  -2   6  26       72.55       94.52     31.60 o 
  -1   6  26      271.38      276.29     36.11 o 
   0   6  26      847.99      827.60     66.61 o 
   1   6  26      276.76      328.48    107.10 o 
   2   6  26       80.57       64.01     35.11 o 
   3   6  26       37.16       42.02     59.63 o 
  -2   7  26       64.51       55.29     30.21 o 
  -1   7  26      321.17      315.67     52.79 o 
   0   7  26       80.15       95.97     37.99 o 
   1   7  26      277.75      320.23     85.37 o 
   2   7  26       48.78       40.37     35.98 o 
  -1   8  26       46.83       77.68     41.33 o 
   0   8  26      227.17      151.68     65.54 o 
   1   8  26       36.03       59.81     40.44 o 
   0   9  26       41.66       58.90     36.79 o 
   1   0  27       95.78      110.78     27.84 o 
   2   0  27      269.57      342.18     54.24 o 
   3   0  27       68.64       50.44     45.63 o 
  -3   1  27      179.60      155.97     52.23 o 
  -2   1  27      100.61       90.30     29.24 o 
  -1   1  27      543.91      516.64     43.38 o 
   0   1  27        0.49       -2.80     18.76 o 
   1   1  27      558.31      519.24     36.12 o 
   2   1  27      100.12       93.38     29.34 o 
   3   1  27      194.91      174.41     51.40 o 
  -3   2  27       91.34       69.46     30.85 o 
  -2   2  27     1049.65     1001.17     80.55 o 
  -1   2  27       25.52       12.69     22.75 o 
   0   2  27       71.61       85.86     25.75 o 
   1   2  27       28.38       20.93     20.05 o 
   2   2  27     1115.34      946.50     96.76 o 
   3   2  27       92.82       47.14     31.64 o 
  -3   3  27      226.47      266.52     48.28 o 
  -2   3  27      519.83      427.56     46.06 o 
  -1   3  27      366.96      458.74     42.76 o 
   0   3  27       21.99       -6.20     21.87 o 
   1   3  27      385.05      409.31     36.42 o 
   2   3  27      506.57      501.31     52.62 o 
   3   3  27      271.34      404.76     78.53 o 
  -3   4  27       58.26       12.82     29.09 o 
  -2   4  27      400.82      455.39     45.67 o 
  -1   4  27       92.29       77.85     28.39 o 
   0   4  27       47.03       82.95     26.63 o 
   1   4  27       79.81       69.37     36.21 o 
   2   4  27      415.42      433.46     63.61 o 
   3   4  27       61.41       46.90     53.50 o 
  -2   5  27        7.64      -11.78     27.01 o 
  -1   5  27      594.66      626.51     45.66 o 
   0   5  27       57.66       49.05     33.45 o 
   1   5  27      612.83      656.99    102.53 o 
   2   5  27        6.81        6.67     29.03 o 
  -2   6  27      489.15      534.91     52.10 o 
  -1   6  27       82.57       62.96     36.58 o 
   0   6  27       37.11       76.02     36.33 o 
   1   6  27       97.57      110.24     37.45 o 
   2   6  27      411.63      485.61    141.73 o 
  -2   7  27       42.51       16.76     36.11 o 
  -1   7  27      160.10      184.23     47.51 o 
   0   7  27      417.37      470.82    120.03 o 
   1   7  27      163.63      219.62     45.77 o 
   2   7  27       42.21       17.70     32.33 o 
  -1   8  27       78.00       56.07     41.10 o 
   0   8  27       35.59       42.19     35.77 o 
   1   8  27       65.84       83.90     38.30 o 
   0   0  28      144.19      182.64     39.18 o 
   1   0  28       28.26       32.20     24.61 o 
   2   0  28      303.53      376.64     45.89 o 
   3   0  28      211.83      176.78     56.29 o 
  -3   1  28      110.35       62.11     33.51 o 
  -2   1  28      226.25      189.15     36.06 o 
  -1   1  28      337.11      398.12     41.96 o 
   0   1  28      136.96      182.18     27.49 o 
   1   1  28      271.99      351.76     34.91 o 
   2   1  28      225.65      221.66     36.87 o 
   3   1  28       89.77       68.88     37.83 o 
  -3   2  28       61.79       28.92     28.72 o 
  -2   2  28      128.46      136.50     35.84 o 
  -1   2  28       33.46       19.53     24.14 o 
   0   2  28      182.09      147.93     30.14 o 
   1   2  28       51.52       32.05     22.10 o 
   2   2  28      124.08      134.10     46.95 o 
   3   2  28       66.98       78.88     37.56 o 
  -3   3  28       23.65       30.33     29.88 o 
  -2   3  28       41.34       65.95     30.79 o 
  -1   3  28      187.69      228.80     35.11 o 
   0   3  28       31.59       17.69     23.60 o 
   1   3  28      178.86      197.24     29.05 o 
   2   3  28       44.55       62.75     34.73 o 
   3   3  28       35.15       42.93     49.15 o 
  -2   4  28      145.15      119.59     34.41 o 
  -1   4  28       89.20      139.92     31.56 o 
   0   4  28      447.33      454.55     40.95 o 
   1   4  28      107.80      156.08     41.99 o 
   2   4  28      152.54      148.16     39.20 o 
  -2   5  28       19.41       36.32     30.28 o 
  -1   5  28      301.82      383.13     41.57 o 
   0   5  28      365.16      340.53     52.58 o 
   1   5  28      324.95      365.47    111.67 o 
   2   5  28       25.68       35.98     34.73 o 
  -2   6  28        1.39      -11.42     26.94 o 
  -1   6  28      143.94       90.99     40.71 o 
   0   6  28      591.73      545.45     59.94 o 
   1   6  28      141.08       90.82     40.02 o 
   2   6  28        0.62        5.39     33.89 o 
  -1   7  28       86.86      114.75     66.76 o 
   0   7  28      316.91      323.67     70.71 o 
   1   7  28       66.15       99.78     40.75 o 
   1   0  29      149.01      162.63     33.42 o 
   2   0  29      440.97      444.96     95.91 o 
  -2   1  29      236.77      227.20     38.98 o 
  -1   1  29      105.67      142.44     33.27 o 
   0   1  29       34.95       20.59     21.26 o 
   1   1  29       99.83      105.82     29.34 o 
   2   1  29      236.43      254.02     65.77 o 
  -2   2  29       57.47       83.75     32.22 o 
  -1   2  29      160.33      181.09     33.55 o 
   0   2  29       43.47       41.19     25.79 o 
   1   2  29      207.19      198.43     29.97 o 
   2   2  29       67.22       77.59     31.68 o 
  -2   3  29      290.13      329.45     43.84 o 
  -1   3  29       40.56       55.84     27.74 o 
   0   3  29       39.78       21.67     24.15 o 
   1   3  29       38.06       31.31     23.09 o 
   2   3  29      283.57      316.76     57.02 o 
  -2   4  29       86.54       76.98     32.16 o 
  -1   4  29      642.69      625.25     50.75 o 
   0   4  29        4.06        6.47     24.05 o 
   1   4  29      653.94      625.84     62.40 o 
   2   4  29       84.18      100.48     40.72 o 
  -1   5  29       91.04      110.00     31.19 o 
   0   5  29       53.92       35.18     33.93 o 
   1   5  29       90.93      115.71     41.11 o 
  -1   6  29       99.90       93.42     41.26 o 
   0   6  29        0.22        9.34     34.57 o 
   1   6  29      113.95       87.70     39.86 o 
   0   0  30       10.03       -1.06     28.55 o 
   1   0  30      195.83      216.68     35.98 o 
   2   0  30       53.80       40.66     29.02 o 
  -2   1  30       29.97       42.83     29.10 o 
  -1   1  30        1.96      -30.99     23.40 o 
   0   1  30      452.43      532.56     39.66 o 
   1   1  30        1.17       -9.92     23.68 o 
   2   1  30       31.50       18.15     27.32 o 
  -2   2  30       21.57       25.49     28.32 o 
  -1   2  30      199.11      297.72     39.92 o 
   0   2  30       21.76       52.01     27.32 o 
   1   2  30      223.71      262.90     46.77 o 
   2   2  30       24.31       35.81     36.60 o 
  -1   3  30        2.78       -8.97     24.49 o 
   0   3  30      129.73      168.50     33.78 o 
   1   3  30        1.67       32.59     27.44 o 
  -1   4  30      196.98      288.34     39.68 o 
   0   4  30        7.09      -11.25     24.47 o 
   1   4  30      175.37      201.01     45.54 o 
   0   5  30      357.91      464.10     88.49 o 
   1   0  31       30.21       54.22     29.02 o 
  -1   1  31      134.93       94.58     30.63 o 
   0   1  31       16.89       54.19     24.07 o 
   1   1  31      142.49      142.13     33.97 o 
  -1   2  31      379.96      440.38     44.61 o 
   0   2  31      161.77      144.32     32.96 o 
   1   2  31      399.01      459.13     39.91 o 
  -1   3  31       24.62       58.86     30.46 o 
   0   3  31        1.20      -18.45     24.28 o 
   1   3  31       29.01       15.16     35.89 o 
                                                 
